# Supplementary material for: Gene expression in Atlantic salmon skin in response to infection with the parasitic copepod Lepeophtheirus salmonis, cortisol implant, and their combination
Source: BMC Genomics. 2012 Apr 5;13:130. doi: 10.1186/1471-2164-13-130 (PMC3338085; doi:10.1186/1471-2164-13-130)
Supplement: Additional file 1 — Differentially expressed genes, complete microarray results. [file 1471-2164-13-130-S1.XLSX]

## Sheet: LC
Differentially expressed genes selected by criteria: difference with S0 > |0.6| and p < 0.05
Columns C:R - Log2-ER to technical reference (mixture of all samples)
Columns S:U - differential expression (1 - yes, 0 - no)
Probe	Name	C0-1	C0-2	C0-3	C0-4	CL-1	CL-2	CL-3	CL-4	SL-1	SL-2	SL-3	SL-4	S0-1	S0-2	S0-3	S0-4	C0	CL	SL
Ssa#S35582818	Ammonium transporter Rh type B	-0.151057	-0.710961	0.036764	-0.398425	-0.548793	0.444231	0.0105507	-0.445009	0.121504	-0.245839	0.315275	-0.464282	0.386085	0.949668	0.326757	1.40094	1	1	1
Ssa#S35549220	11-beta-hydroxysteroid dehydrogenase [Oncorhynchus mykiss]	1.42086	-0.0612341	0.280364	-0.409092	-0.432323	0.693197	0.799566	0.828675	-1.57973	-0.848982	-1.63389	-0.548906	-1.01444	-1.7143	-1.52025	-1.31593	1	1	0
Ssa#GRASP223646767	14-3-3 protein zeta [Salmo salar]	0.393421	0.791379	0.0506796	-0.106143	0.0111102	0.517007	-0.163719	0.0260403	-0.275226	-0.944272	-0.565219	-0.662977	-0.633955	-0.549772	-0.975545	-0.588236	1	1	0
Ssa#GRASP221221497	15-hydroxyprostaglandin dehydrogenase [Salmo salar]	0.609809	0.23961	0.35599	0.617525	-0.346982	0.672895	0.236675	0.669725	-0.455309	-0.402178	-1.4573	-1.11615	-0.929117	-0.999265	-0.466488	-0.820675	1	1	0
Ssa#S35472405	1-acyl-sn-glycerol-3-phosphate acyltransferase theta-B [Salmo salar]	0.369935	0.694447	0.639586	-0.393857	-0.592468	0.248588	0.238548	0.306719	-0.791277	-0.846093	-0.930313	-0.814101	-0.821538	-0.717101	-0.899645	-0.144048	1	1	0
Ssa#GRASP209730749	28S ribosomal protein S18a, mitochondrial precursor [Salmo salar]	-0.0926506	0.955079	-0.156316	0.394694	-0.355734	0.702191	-0.0380527	0.742094	0.0810648	-0.474039	-0.714198	-0.97033	-0.264938	-0.972055	-0.3217	-0.674813	1	1	0
Ssa#DY699935	2-acylglycerol O-acyltransferase 2-A [Salmo salar]	-0.165671	-0.139783	-0.338292	-0.418804	0.160062	-0.395885	-0.421924	-0.38125	0.800386	-0.0678147	0.377309		0.79419	0.407975	0.819972	-0.187223	1	1	0
Ssa#GRASP209733829	39S ribosomal protein 54, mitochondrial precursor [Salmo salar]	0.132796	0.743973	0.105818	0.15672	-0.0198103	0.104925	0.300779	0.390931	-0.55987	-0.760175	-0.707852	-0.273346	-0.433836	-0.491375	-0.397224	-0.42312	1	1	0
Ssa#GRASP209738447	39S ribosomal protein L20, mitochondrial precursor [Salmo salar]	0.028409	0.62583	0.134303	0.0490246	-0.0638581	0.26109	0.478937	0.802035	-0.276908	-0.792653	-0.90799	-0.237139	-0.385951	-0.556157	-0.490534	-0.592943	1	1	0
Ssa#GRASP209738021	39S ribosomal protein L46, mitochondrial precursor [Salmo salar]	0.0307153	1.09808	-0.25049	-0.204221	-0.336952	-0.084461	0.340207	0.39824	-0.831349	-0.882	-0.820806	-0.255577	-0.86647	-0.707916	-0.525889	-0.626301	1	1	0
Ssa#S18855772	52 kDa Ro protein-2	0.580474	0.595181	0.251966	0.43242	-0.546456	0.450365	0.491423	0.348187	-1.10174	-0.570691	-1.62734	-0.471854	-1.47404	-1.34816	-1.16704	-0.103003	1	1	0
Ssa#S18860945	5-aminolevulinate synthase, nonspecific, mitochondrial precursor [Salmo salar]	0.172942	2.12009	-0.757341	-1.7872	-2.6291	0.460961	-0.141963	-0.371473	-1.89049	-2.82376	-2.08556	-2.01088	-2.53209	-2.72645	-2.34888	-2.24744	1	1	0
Ssa#S35513857	5-AMP-activated protein kinase gamma-1 subunit [Oncorhynchus mykiss]	0.0293806	-0.310722	-0.551535	-0.831338	0.474981	-0.532043	-0.884357	-0.350941	1.04427	-0.699923	0.392722	-0.212152	0.73509	0.492612	1.03125	0.155741	1	1	0
Ssa#S18834351	60S ribosomal protein L14 [Salmo salar]	-1.4051	-0.75794	-1.49944	-2.18157	-0.406545	-3.61245	-2.78906	-0.967668	1.59206	-0.0868663	-0.362327	0.545238	1.52196	0.815853	2.0789	-0.563406	1	1	0
Ssa#GRASP223648107	6-phosphogluconate dehydrogenase, decarboxylating [Salmo salar]	0.450768	1.55615	0.36593	-0.859558	-0.721403	-0.260321	0.260202	-0.147033	-0.510213	-0.963547	-1.37489	-0.865242	-0.995063	-0.852386	-1.0848	-0.812652	1	1	0
Ssa#S47730142	6-phosphogluconate dehydrogenase, decarboxylating [Salmo salar]	0.167472	1.37668	0.299069	-0.61895	-0.776313	-0.366433	0.167913	-0.0610793	-0.757182	-0.892383	-1.44399	-0.528233	-1.00054	-0.75958	-0.982269	-0.912304	1	1	0
Ssa#GRASP223648103	Acetyl-coenzyme A synthetase 2-like, mitochondrial precursor [Salmo salar]	0.163823	1.06866	0.276234	-0.446335	-0.109569	-0.0166091	0.434929	0.864565	-1.27797	-1.67072	-1.37243	-0.360554	-0.947256	-1.1442	-1.1302	-0.911896	1	1	0
Ssa#S18849801	actinin alpha 3 [Salmo salar]	0.214836	-0.284374	-0.0948723	-0.333048	-0.0418607	-0.142939	-0.0685929	-0.19854	-0.0282639	0.0126269	-0.078666		0.837086	0.543246	0.679852	0.133466	1	1	0
Ssa#S47729994	Acyl-CoA-binding protein [Salmo salar]	0.0413509	0.460086	0.164746	-0.0127602	0.0769709	0.269997	0.299551	0.287871	-0.62552	0.142742	-0.695534	-0.614874	-0.79886	-0.689015	-0.37715	-0.157545	1	1	0
Ssa#DW541741	ADAM metallopeptidase with thrombospondin type 1 motif, 2 isoform 1 preproprotein [Homo sapiens]	-1.52997	-1.2632	-0.866118	-0.522155	0.356627	-1.04474	-0.550011	-0.840956	1.29311	0.797752	1.20863	0.446794	0.97805	0.754904	0.567778	0.702513	1	1	0
Omy#DV201988	AF267496_1 alpha actin [Salmo trutta]	1.32142	-2.77858	-4.05596	-1.65918	1.38831	-3.40831	-3.79447	-2.90205	-1.6729	-3.85525	-3.18876	-3.05118	0.874139	1.98689	1.89732	1.0564	1	1	1
Ssa#S35589996	AF390021_1 glutamine synthetase [Oncorhynchus mykiss]	0.653145	-0.140771	0.421442	0.113759	0.311065	-0.517035	0.300289	0.658965	-0.459245	-0.701902	-0.997106	0.0204318	-0.621392	-0.357237	-0.740936	-0.910352	1	1	0
Ssa#S18892318	AF428143_1 taurine transporter [Salmo salar] Taurine transporter [Salmo salar]	0.213555	-0.131499	-0.0908981	-0.171521	-0.208787	0.124838	0.0980296	2.28094	-2.22148	-1.88786	-1.15315	-1.45797	-1.67857	-1.66678	-1.40758	-1.78327	1	1	0
Ssa#S31988616	AFG3 ATPase family gene 3-like 2 [Homo sapiens]	0.165028	0.872881	0.146656	-0.108057	-0.20202	-0.0650855	0.497621	0.332875	-0.498938	-0.357208	-1.04773	-0.516105	-0.487044	-0.690715	-0.50123	-0.741194	1	1	0
Ssa#TC104966	aldolase a, fructose-bisphosphate 2 [Salmo salar]	0.679533	-1.44454	-1.81979	-1.77773	0.85907	-1.22899	-1.16752	-0.835707	-0.894329	-1.70107	-0.669975	-0.995144	1.35855	1.29609	0.891278	0.0106496	1	1	1
Ssa#GRASP209738203	Allograft inflammatory factor 1 [Salmo salar]	-0.22876	-0.159527	-0.483152	-0.0519516	-0.231276	-0.269065	-0.0446742	-0.222127	0.203395	0.148666	-0.255864	0.587484	0.617024	0.531585	0.372248	0.0950908	1	1	0
Ssa#S30278631	alpha 2 type VI collagen isoform 2C2 precursor [Homo sapiens]	-0.984077	-0.697688	-0.824726	-0.611202	0.14594	-0.71644	-0.228234	-0.6898	0.665708	0.458794	0.301037	0.832734	0.683328	0.659237	0.602911	-0.162899	1	1	0
Ssa#TC110556	alpha 3 type VI collagen isoform 1 precursor [Homo sapiens]	-1.5272	-1.1387	-1.03477	-0.224002	0.310445	-1.01627	-0.548799	-0.656422	1.37696	0.561809	0.671106	0.727004	0.874858	0.874264	1.03529	-0.218538	1	1	0
Omy#CX153651	alpha-globin IV [Oncorhynchus mykiss]	-1.16884	-1.22461	-0.9299	-3.06422	-0.185915	-3.67546	-2.01211	-1.45055	1.33482	0.613864	-0.145714	1.23141	0.781064	1.07469	1.53838	0.632723	1	1	0
Ssa#GRASP223647481	AMP deaminase 3 [Salmo salar]	0.281221	-0.364226	0.125852	0.589888	0.415373	0.540699	0.18321	0.252756	-0.0437775	-0.569128	-0.517299	-0.14436	-0.526731	-0.839072	-0.377603	-0.777399	1	1	0
Ssa#EG649286	Angiopoietin-related protein 1 precursor [Salmo salar]	-0.825236	-0.842873	-1.17808	-0.668028	0.175842	-0.681877	-0.658626	-0.629792	1.16393	0.647088	1.28098	0.744307	0.369653	0.299066	0.79041	0.0361536	1	1	0
Ssa#S35553968	Antimicrobial peptide NK-lysin precursor [Salmo salar]	-0.371861	-0.446369	-0.66068	-0.510279	-0.604891	-0.529807	-0.498865	-0.399011	0.401483	1.55842	0.235317		0.691187	0.611681	-0.0314948	-0.0480059	1	1	0
Ssa#GRASP209734889	AP-1 complex subunit sigma-3 [Salmo salar]	0.442337	1.27321	0.256578	-0.221797	-0.275081	0.253238	-0.299773	0.432108	-0.325302	-0.854466	-0.971253	-0.561167	-1.08417	-0.902782	-0.197225	-0.521057	1	1	0
Ssa#GRASP223648497	Apoptosis regulator Bcl-X [Salmo salar]	-0.09395	-0.464428	-0.121124	-0.261835	0.245822	-0.670634	-0.0957746	-0.588229	-0.0824896	0.485133	-0.207506	0.357292	0.443471	0.41368	0.216434	0.384261	1	1	0
Ssa#S18887645	Apoptosis-related protein 3 precursor [Salmo salar]	0.386995	-0.133039	0.561438	-0.0120171	0.260195	0.459198	0.639975	0.279995	-0.362851	-0.374365	-0.56499	-0.195442	-0.597578	-0.252709	-0.84907	-0.429032	1	1	0
Ssa#GRASP209155403	arginine N-methyltransferase 3 [Salmo salar]	0.196209	0.812199	-0.0905074	-0.165811	-0.337362	0.288252	0.471129	0.370514	-0.397144	-0.193803	-0.94091	0.147274	-0.597913	-0.871408	-0.934632	-0.40574	1	1	0
Ssa#S30241479	arginine N-methyltransferase 5 [Salmo salar]	0.210557	1.37693	-0.480854	0.389249	-0.43981	-0.24014	-0.157757	0.637878	-0.797589	-0.497185	-0.491983	0.0467944	-0.573249	-0.688703	-0.561853	-0.911295	1	1	0
Ssa#GRASP209155313	Arrestin domain-containing protein 2 [Salmo salar]	0.743473	-0.447399	0.67648	0.320228	0.468673	0.658205	-0.0661261	0.0123791	-0.0462657	-0.689843	-0.742904	-0.462162	-0.674374	-0.577548	-0.582019	-0.34529	1	1	0
Ssa#GRASP209737731	Aspartoacylase-2 [Salmo salar]	0.719116	0.172766	0.377931	0.0036214	-0.2802	0.198719	0.287264	0.694249	-0.817247	-0.207703	-0.440387	-0.502228	-0.760374	-0.502888	-0.519655	-0.483786	1	1	0
Ssa#S32008440	ATPase family AAA domain-containing protein 3 [Salmo salar]	0.518249	-0.174009	0.743626	0.24132	0.258895	0.213178	0.542919	0.280447	-0.121357	-0.2783	-0.519224	-0.238555	-0.734762	-0.217761	-0.723179	-0.232471	1	1	0
Omy#S18154233	ATP-binding cassette sub-family G member 1 isoform 2 [Homo sapiens]	0.395655	0.145088	0.260772	0.65761	0.257898	0.301177	-0.0721133	0.30516	-0.126583	-0.660651	-0.652194	-0.816277	-0.198096	-0.868273	-0.211724	-0.415328	1	1	0
Ssa#EG780480	ATP-binding cassette, sub-family A, member 12 isoform b [Homo sapiens]	0.922636	0.654934	0.576765	0.282163	-0.247949	0.329566	0.587519	0.385469	-1.09059	-0.366827	-1.53034	-0.433046	-1.39007	-1.11779	-0.896286	-1.06787	1	1	0
Ssa#AM041447	ATP-binding cassette, sub-family A, member 12 isoform b [Homo sapiens]	0.139984	0.589681	0.56549	-0.257193	-0.468591	0.310704	0.0373351	1.08393	-0.575749	-0.308743	-0.531554	-0.23072	-0.998166	-0.609084	-0.45986	-0.412188	1	1	0
Omy#BX872847	ATP-binding cassette, sub-family C, member 1 isoform 1 [Homo sapiens]	-2.05571	-1.04351	-2.11911	-0.898211	0.44894	-1.27093	-1.26286	-1.49948	1.42597	0.227994	2.11878	0.846978	0.275786	0.788191	1.25384	0.697843	1	1	0
Ssa#TC99853	ATP-binding cassette, sub-family F (GCN20), member 3 [Homo sapiens]	0.242221	0.602917	0.0668069	-0.476497	-0.332231	0.0164888	0.392064	0.334117	-0.861616	-0.253497	-0.315186	0.280404	-1.01521	-0.493123	-1.14184	-0.357939	1	1	0
Ssa#TC101193	ATP-dependent RNA helicase ROK1 isoform a [Homo sapiens]	-0.124131	0.576552	0.0901694	-0.129001	-0.243037	0.0500833	0.445534	0.332068	-0.581592	0.0510962	0.0518112	-0.0594475	-0.677694	-0.29615	-0.629705	-0.75598	1	1	0
Ssa#S47729780	Atrial natriuretic peptide clearance receptor precursor [Salmo salar]	-0.623552	-0.442138	-0.158665	-0.126188	-0.162917	-0.478841	-0.214753	-0.20765	1.0296	0.21389	0.535629		0.842424	0.53188	0.442186	0.222972	1	1	0
Omy#CX041367	basonuclin 2 [Homo sapiens]	-0.147511	0.859212	-0.224879	-0.0114944	0.128931	0.0614774	0.198694	0.446239	-0.760863	-0.297413	-0.41741	-0.56764	-0.810859	-0.47788	-0.510428	-0.436374	1	1	0
Ssa#GRASP209736733	B-cell CLL/lymphoma 7 protein family member A [Salmo salar]	0.152774	0.407216	0.314497	0.464143	-0.0172276	0.483627	0.360102	0.387281	0.0597998	-0.631326	-1.11549	-0.250792	-0.21186	-0.724836	-0.593473	-0.259623	1	1	0
Ssa#S30289577	beta-1,3-galactosyltransferase [Salmo salar]	-0.526611	-0.186868	-0.3935	-0.285482	-0.0907893	-0.423804	-0.321738	-0.553158	0.569955	0.248735	0.203608	0.570463	1.18202	0.269675	0.745646	0.289414	1	1	0
Ssa#GRASP223647487	Beta-1,4 N-acetylgalactosaminyltransferase 1 [Salmo salar]	-0.47073	-0.585355	-0.317525	-0.600109	0.161073	-0.783741	-0.142866	-0.479219	0.715403	0.555709	0.536862	0.406507	0.664683	0.514686	0.206886	0.339811	1	1	0
Ssa#S30293083	Beta-1-syntrophin [Salmo salar]	0.658257	1.05419	0.105925	0.848443	-0.279378	0.0161718	0.255808	0.269622	-0.475251	-0.65505	-1.73364	-0.427483	-0.346289	-0.871333	-0.676775	-0.756256	1	1	0
Ssa#S47729494	Beta-2-microglobulin precursor [Salmo salar]	-0.0745884	-0.331663	-0.484795	-0.409942	-0.503834	-0.743248	-0.250411	-0.63254	0.103567	0.897144	-0.800516	0.89445	0.190616	0.619951	0.0847628	0.273805	1	1	0
Ssa#S46932421	brain protein 16 [Salmo salar]	0.2799	-0.99175	-1.02144	-0.851075	-0.557653	-0.887945	-1.02887	-0.899553	0.235468	-0.660954	-0.780417	-0.422744	2.84365	1.27008	1.76662	0.111966	1	1	1
Ssa#GRASP209155825	Butyrate response factor 1 [Salmo salar]	-0.0117987	0.49481	0.151633	-0.0169504	0.117095	0.00719187	0.352188	0.647606	-0.545556	-0.771773	-0.290952	-0.361523	-0.921514	-0.85039	-0.785569	-0.603338	1	1	0
Ssa#TC94391	C1q and tumor necrosis factor related protein 1 isoform 1 [Homo sapiens]	-1.45029	-0.921095	-1.01618	-0.391002	0.341746	-0.371202	-0.535785	-0.741622	1.05229	1.24797	2.10723	0.482996	0.358293	0.316464	0.727922	0.553675	1	1	0
Ssa#S47727971	C3orf1 homolog [Salmo salar]	0.137244	0.611568	0.23026	-0.28266	0.14575	0.124082	0.366851	0.285948	-0.477896	-0.163228	-0.465533	0.106715	-0.681297	-0.258217	-0.578825	-0.478112	1	1	0
Ssa#GRASP209738061	C6orf105 [Salmo salar]	0.397762	0.951183	0.0496016	0.0174798	0.177251	-0.0842917	-0.0763057	0.269497	-0.749023	-0.0747257	-0.731392	-0.354145	-0.920595	-0.625977	-0.03309	-0.653481	1	1	0
Ssa#GRASP223648411	Calpastatin [Salmo salar]	0.168528	0.503094	-0.0965895	0.250519	0.17376	0.187367	-0.0315869	0.255095	-0.316347	-0.37405	-0.243925	-0.322254	-0.388675	-0.539587	-0.275395	-0.649039	1	1	0
Ssa#GRASP209155273	Carbonic anhydrase [Salmo salar]	-0.20671	-0.390715	-0.357815	-0.673002	-0.289735	-0.748282	-0.828825	-0.256044	0.683619	0.394948	0.287954	0.413163	0.821526	0.899114	0.918004	0.131838	1	1	0
Ssa#KSS3060	carboxypeptidase E preproprotein [Homo sapiens]	-0.806312	-0.298363	-0.791465	-0.250375	-0.563824	-0.0777148	-0.711367	-0.417023	1.09112	-1.05023	2.03624	-0.202189	0.717834	-0.00580584	0.968668	-0.259482	1	1	0
Ssa#S24639607	caspase 3A [Salmo salar]	0.402376	1.06565	0.284117	0.269866	-0.344214	-0.184789	0.378007	0.219006	-0.677704	-0.504978	-0.75877	-0.0881659	-0.863785	-0.617956	-0.686575	-0.305827	1	1	0
Ssa#GRASP209153156	Caspase-3 [Salmo salar]	0.376691	0.738961	0.0273538	0.13699	-0.165379	0.380373	0.240446	0.273117	-0.905917	-0.100709	-0.84551	-0.261293	-0.849123	-1.04124	-0.502233	-0.604539	1	1	0
Ssa#EG860050	CB055 protein [Salmo salar]	-0.730503	-1.15463	-0.63827	-0.471171	0.451803	-0.661405	-0.487406	-0.417302	0.189333	0.965679	1.32214	0.735313	0.0563587	0.903619	0.534099	0.405187	1	1	0
Ssa#GRASP209737465	C-C motif chemokine 19 precursor [Salmo salar]	-1.52059	0.726208	-1.32648	-1.25341	-0.444899	-1.24672	-0.324918	-0.325191	0.554978	0.342973	-0.937528	0.975205	0.765608	-0.048868	0.846542	0.925311	1	1	0
Ssa#S35592814	C-C motif chemokine 20 precursor [Salmo salar]	-1.57568	-2.51051	-0.858996	-0.872526	-0.616441	-1.80727	-2.00644	-1.86928	1.80251	0.451512	0.319917	1.55644	0.947353	1.43416	0.916233	1.41005	1	1	0
Omy#S22928835	C-C motif chemokine 20 precursor [Salmo salar]	-1.58675	-1.94448	-0.980132	-0.500192	-0.547224	-1.48892	-1.78614	-1.51841	1.49729	0.329172	0.654137	1.15876	1.06565	1.21663	1.08814	1.37189	1	1	0
Ssa#S47727203	C-C motif chemokine 25 precursor [Salmo salar]	0.275557	0.695278	0.85816	-0.102216	0.381542	0.110898	0.314287	0.857577	-1.87251	-1.14373	-1.95115	-1.19516	-1.61553	-0.788465	-1.65039	-1.28053	1	1	0
Ssa#GRASP209152840	CCAAT/enhancer-binding protein beta [Salmo salar]	-0.378752	1.58888	-0.622837	-0.813611	-1.2951	-1.0774	0.0279513	1.23839	-1.72958	-1.95308	-0.989237	-1.43381	-2.15447	-1.51366	-2.0118	-2.38761	1	1	0
Ssa#S47625948	CCAAT/enhancer-binding protein beta [Salmo salar]	-0.45463	1.77353	-0.61781	-1.05412	-1.11385	-1.05753	0.0419006	1.22677	-1.60684	-1.8614	-0.972027	-1.34306	-2.11002	-1.47221	-2.00507	-2.38497	1	1	0
Ssa#S47726557	CCAAT/enhancer-binding protein delta [Salmo salar]	0.379326	-0.0241207	0.534936	-0.0474109	0.389917	-0.653001	0.443599	0.73625	-1.08735	-0.341775	-1.46778	-0.474158	-1.27165	-0.252928	-1.42068	-1.02734	1	1	0
Ssa#GRASP209737603	CCAAT/enhancer-binding protein delta [Salmo salar]	0.493958	-0.0586455	0.631533	0.0922421	0.0620242	0.0923867	0.678054	0.282726	-0.530502	-0.505903	-0.987354	-0.225517	-1.18131	-0.425163	-1.21084	-0.658789	1	1	0
Ssa#S35590559	CD209 antigen-like protein A [Salmo salar]	-0.51081	-0.380086	-0.276763	-0.309126	0.0519756	-0.7166	-0.370361	-0.601502	0.518532	0.157104	-0.0231325	-0.299256	1.1087	0.720984	0.868008	-0.149496	1	1	0
Ssa#GRASP209736355	CD274	-0.744611	-0.241293	-0.917025	-0.777848	0.238418	-0.535166	-0.493562	-0.903035	1.02199	0.39261	1.2371	0.958684	0.277373	0.50311	0.610205	0.274212	1	1	0
Ssa#GRASP209154987	CD28 T-cell-specific surface glycoprotein	-0.612346	-0.505303	-0.434011	-0.121895	-0.425719	-0.188171	-0.347939	-0.335389	0.931468	0.137754	-0.0665321	0.861985	0.555451	0.420649	0.359161	0.454315	1	1	0
Ssa#S37438814	CD3gammadelta-A [Salmo salar]	-0.150148	-0.593751	-0.743411	-0.0381605	-0.625417	-0.21206	-0.548928	-0.298706	0.724025	0.439252	-0.13803	1.20125	0.460656	0.203979	0.500278	0.399714	1	1	0
Ssa#GRASP209735325	CD59 glycoprotein precursor [Salmo salar]	0.179503	0.777192	0.287183	0.0242094	0.159756	0.0191756	0.304076	0.202629	-0.76526	-0.69178	-1.24303	-0.538278	-0.363906	-0.380486	-0.646416	-0.461108	1	1	0
Ssa#GRASP209155657	CD83 antigen precursor [Salmo salar]	-0.372302	-0.725154	0.00886494	0.0895463	-0.168667	-0.117063	-0.358587	-1.11006	0.518354	0.47152	0.36811	0.0283064	0.593504	0.719405	0.635608	0.150568	1	1	0
Ssa#S35593253	Cell division control protein 42 [Oncorhynchus mykiss]	0.234766	0.737148	-0.0651324	0.213787	-0.0263222	0.428375	0.108773	0.0452544	-0.690038	-0.368197	-0.747806	0.180403	-0.548355	-0.877472	-0.294577	-0.622003	1	1	0
Ssa#S50370006	Cellular nucleic acid-binding protein [Salmo salar]	0.00926682	0.479928	-0.184948	-0.239167	0.0738659	0.104819	0.110091	0.121248	-0.716194	-0.0434346	-0.134941	-0.11573	-0.887769	-0.472495	-0.383923	-0.55634	1	1	0
Ssa#TC101847	Cerebellin-1 [Salmo salar]	-1.07748	-1.26968	-0.276591	0.0106308	0.344901	-0.624672	-0.735088	-1.23061	0.599056	0.630124	0.204797	0.237504	0.951116	0.938681	0.409551	1.03945	1	1	0
Ssa#DW472296	checkpoint suppressor 1-like [Salmo salar]	0.486119	0.654088	0.00283907	0.170828	-0.0718343	0.291571	0.0253675	0.238688	-0.418933	-0.299307	-0.432553	-0.197138	-0.701327	-0.701078	-0.441198	-0.0719711	1	1	0
Ssa#S18887515	chemokine (C-C motif) receptor 7 precursor [Homo sapiens]	-0.0513876	-1.0855	-0.759671	0.00652245	-0.120835	-0.234944	-0.756242	-0.391921	1.04151	0.215115	0.376557	0.371198	0.276797	0.272529	0.230316	0.54703	1	1	0
Ssa#GRASP209732475	Cholesterol 25-hydroxylase-like protein A [Salmo salar]	0.367902	1.42475	-0.419353	-0.813258	-1.62697	0.0971268	0.0364816	1.17807	-1.6514	-0.891027	0.154024	-1.25401	-2.05818	-1.60425	-1.70789	-1.7349	1	1	0
Ssa#STIR39053	chondroitin sulfate proteoglycan 5 (neuroglycan C) precursor [Homo sapiens]	-0.617181	-1.21657	-0.709232	-0.513042	-0.22568	-0.723181	-0.784202	-0.770212	1.12977	0.452972	1.3026	0.688942	0.278227	0.577511	0.840153	0.306673	1	1	0
Ssa#DW540656	chromodomain helicase DNA binding protein 4 [Homo sapiens]	-0.089443	1.3869	0.0370511	0.409942	-0.107742	0.086456	0.219617	0.0121769	-0.665109	-0.69434	-0.652327	-0.889952	-0.49332	-0.857951	-0.636501	-0.513486	1	1	0
Ssa#S31994590	chromodomain helicase DNA binding protein 4 [Homo sapiens]	0.407485	0.319076	-0.0163141	0.280121	-0.200296	0.503428	0.0644179	0.614357	-0.91934	0.00413983	-0.362696	0.337599	-0.680994	-0.769872	-0.258707	-0.633316	1	1	0
Ssa#S35582000	Chymotrypsin-like protease CTRL-1 precursor [Salmo salar]	-0.45446	-0.394334	-0.14589	-0.266252	-0.439709	-0.61696	-0.442967	-0.236682	0.423662	0.957897	-0.269584		0.967171	0.663292	-0.0127209	0.0855959	1	1	0
Ssa#GRASP209731561	CKLF-like MARVEL transmembrane domain-containing protein 3 [Salmo salar]	-0.45182	-0.467542	-0.597129	-0.556883	0.23115	-1.2029	-0.778889	-0.703262	0.207044	0.640274	0.37311	0.677798	0.456271	0.852641	0.746256	-0.116925	1	1	0
Ssa#GRASP223648011	Class B basic helix-loop-helix protein 2 [Salmo salar]	0.056237	-0.484252	-0.436768	-0.182862	-0.368081	-0.569638	-0.849182	-0.440241	0.403441	0.519837	0.196693	0.379372	1.17145	0.218208	1.06421	0.2011	1	1	0
Ssa#GRASP221219385	Claudin-5 [Salmo salar]	-0.243167	-0.628119	-0.211109	-0.441815	-0.0706289	-0.480106	-0.383884	-0.291495	0.534224	0.194559	0.164894	0.239694	0.487737	0.802909	0.351034	0.180713	1	1	0
Ssa#S30283988	Cleft lip and palate transmembrane protein 1 [Salmo salar]	0.175699	0.80945	0.0595275	0.607756	-0.177882	0.370183	-0.0381739	0.415586	-0.0796419	-0.86646	-0.365859	-0.440795	-0.306086	-0.75997	-0.220135	-0.872059	1	1	0
Ssa#GRASP221220345	CN119 protein [Salmo salar]	0.401071	0.265745	0.0823256	0.106718	0.0248816	0.682225	0.0518563	0.401904	-0.15662	0.0411732	-0.0304918	-0.259298	-0.560077	-0.466673	-0.243815	-0.411344	1	1	0
Ssa#GRASP209734469	Cofilin-2 [Salmo salar]	0.191342	0.831662	0.156671	-0.16065	0.153872	-0.0184786	0.306051	-0.0353003	-0.536076	-0.477034	-0.683048	-0.319303	-0.801175	-0.415721	-0.501057	-0.403439	1	1	0
Ssa#GRASP221220981	Coiled-coil domain-containing protein 43 [Salmo salar]	0.137411	0.959995	-0.307528	-0.232014	-0.0927673	0.293969	0.528737	0.356619	-0.697343	-0.201358	-0.95903	-0.190803	-0.42667	-0.991654	-0.90618	-0.598898	1	1	0
Ssa#S50370602	Coiled-coil domain-containing protein 43 [Salmo salar]	0.206267	0.697583	-0.00508479	-0.0688148	0.104109	0.239776	0.610049	0.223728	-0.700674	0.131754	-0.908377	0.182854	-0.534619	-0.681773	-0.904487	-0.657011	1	1	0
Ssa#GRASP209731993	Coiled-coil-helix-coiled-coil-helix domain-containing protein 1 [Salmo salar]	0.16663	0.694988	0.249691	-0.0566955	0.0673659	0.363186	0.299233	0.525461	-0.469462	-0.515181	-0.781852	-0.17297	-0.757407	-0.713779	-0.499584	-0.560698	1	1	0
Ssa#GRASP223648251	Cold-inducible RNA-binding protein [Salmo salar]	-0.0455902	-0.424242	-0.343477	-0.117045	0.121949	-0.648179	-0.322154	-0.841166	0.369034	0.249602	-0.20244	0.736148	0.472954	0.652807	0.719355	-0.0585647	1	1	0
Ssa#S48406382	collagen a3(I) [Oncorhynchus mykiss]	-3.5495	-3.55762	-3.0244	-1.91449	0.534647	-1.88238	-1.85175	-2.49504	1.48392	1.59739	1.79575	0.970178	0.468398	0.369324	1.47181	0.433293	1	1	1
Omy#S23930476	collagen a3(I) [Oncorhynchus mykiss]	-3.38962	-3.75281	-2.38286	-2.1742	0.102439	-1.69686	-1.41688	-2.38746	1.64162	1.77383	2.1862	0.597693	0.306705	0.999168	0.847135	1.23207	1	1	0
Ssa#TC91867	collagen type XI [Salmo salar]	-1.44448	-1.97641	-0.716549	-1.13387	0.408638	-1.06011	-0.357795	-1.12171	0.784481	0.944951	1.37957	1.1925	0.0355165	0.98167	0.705327	0.582546	1	1	0
Ssa#DW549838	collagen, type XII, alpha 1 short isoform precursor [Homo sapiens]	-1.25808	-1.19359	-0.394221	-0.692109	-0.213299	-0.257562	-0.288314	-0.557431	1.79957	1.42856	1.83216	0.0147851	0.298067	0.535472	0.449334	1.36944	1	1	0
Ssa#GRASP209156091	Collagenase 3 precursor [Salmo salar]	0.80993	1.63249	0.200896	-1.80234	-2.91811	-0.263856	0.228862	0.902829	-3.8819	-3.74554	-2.59861	-1.61152	-3.51621	-2.30435	-3.66858	-3.67281	1	1	0
Ssa#AJ424540	Collagenase 3 precursor [Salmo salar]	0.748823	1.64026	0.332943	-1.96292	-2.84882	-0.228331	0.475928	0.893176	-3.71383	-3.76336	-2.47475	-1.66349	-3.61595	-2.47806	-3.64734	-3.48501	1	1	0
Ssa#GRASP223649107	Complement C1q subcomponent subunit C precursor [Salmo salar]	-0.688761	-0.167794	0.112171	-0.608131	-1.65161	-1.2104	0.305647	-0.405153	0.50547	-0.239366	-0.492441	0.79609	1.42417	1.46443	0.593706	0.549776	1	1	0
Ssa#GRASP209147681	Creatine kinase B-type [Salmo salar]	0.00800367	-0.379175	-0.556495	0.0311884	-0.0997596	-1.13563	-0.0381591	-0.146405	0.352814	-0.154506	0.0274944	0.414197	0.741068	0.692664	0.601208	0.386484	1	1	0
Ssa#GRASP223647559	Cryptochrome-1 [Salmo salar]	0.571846	-0.573781	0.379382	0.702942	0.415653	0.413009	0.476598	0.412692	-0.10546	-0.542132	-0.928523	-0.389979	-0.783401	-1.11413	-0.775756	-0.526516	1	1	0
Ssa#GRASP209732103	Cyclin-dependent kinase inhibitor 1C [Salmo salar]	-0.405083	-1.21872	-0.359649	-0.544562	0.238778	-0.827047	-0.494038	-1.4123	-0.0044252	0.576905	0.26215	0.433902	0.799127	1.04124	0.666853	0.790487	1	1	0
Ssa#GRASP223648091	Cystathionine gamma-lyase [Salmo salar]	0.199576	0.366443	0.0739932	-0.404465	0.091563	0.477986	0.176243	0.358093	-0.612636	-0.65461	-0.0340887	-0.271056	-0.933496	-0.92146	-0.613784	-0.352539	1	1	0
Ssa#S35484418	Cysteine-rich protein 1 [Salmo salar]	0.183779	-0.252018	-0.447047	-0.935602	0.016881	-1.18588	-0.822343	-0.284638	0.547835	-0.0211348	0.00198149	0.937812	0.206117	0.366662	0.575296	0.182236	1	1	0
Ssa#S35583245	cytidine monophosphate (UMP-CMP) kinase 1, cytosolic [Homo sapiens]	0.418874	0.615835	0.354382	-0.230989	-0.207477	0.240455	0.297605	0.409537	-0.624388	-0.346443	-0.552096	-0.406422	-0.502716	-0.422555	-0.486162	-0.392258	1	1	0
Ssa#GRASP209730315	Cytochrome c oxidase polypeptide VIII-heart, mitochondrial precursor [Salmo salar]	0.160784	0.582604	0.533329	0.342412	0.0819085	0.307802	0.313792	0.36171	-0.480209	-0.549143	-1.11489	-0.288743	-0.478316	-0.716939	-0.593757	-0.313125	1	1	0
Ssa#S32005845	Cytochrome P450 3A27 [Salmo salar]	0.621306	-0.193007	0.857996	0.609862	0.190712	0.496321	-0.0424525	0.434501	-0.16989	-0.547947	-0.600463	-0.316967	-0.627208	-0.482266	-0.337112	0.107127	1	1	0
Ssa#S50837631	Cytohesin-1 [Salmo salar]	-0.151188	-1.09599	0.0419276	-0.18761	-0.34501	0.0538521	-0.170998	-0.721284	0.773312	0.587554	0.0830808	0.569285	0.42642	0.489179	0.224112	0.684747	1	1	0
Omy#S18095992	Cytokine-like protein 1 [Salmo salar]	-0.286131	-1.41509	-0.770251	-1.11754	0.156468	-2.14117	-0.79685	-0.816822	0.657002	-0.273664	-0.686967	0.923666	1.51186	1.17137	1.15995	-0.114485	1	1	0
Ssa#GRASP209155351	Cytosol aminopeptidase [Salmo salar]	0.466982	0.311482	0.151327	-0.00506444	0.269141	-0.042489	0.120294	0.271433	-0.573919	-0.267726	-0.297532	-0.406268	-0.806696	-0.406142	-0.242844	-0.65092	1	1	0
Ssa#DY714977	Damage-regulated autophagy modulator [Salmo salar]	-0.405776	-0.421883	-0.44783	-0.555736	-0.354157	-0.79186	0.0520563	-0.000700971	0.820686	0.776237	-0.508149		0.636811	0.46892	-0.079456	0.492669	1	1	0
Ssa#GRASP209156105	DAZ-associated protein 1 [Salmo salar]	-1.43114	-1.1253	-1.57358	-0.84889	0.488839	-0.840233	-0.876297	-1.51065	0.901397	0.480255	1.59456	0.855018	0.979311	0.39864	0.99416	-0.136399	1	1	0
Ssa#S35534614	Deoxyribonuclease gamma precursor [Salmo salar]	-3.05786	-1.84799	-1.06519	-1.96595	-3.94546	-2.97825	-3.92743	-4.37916	1.17555	0.566739	1.25291	0.861762	0.582436	1.81668	0.667475	2.1269	1	1	0
Ssa#CK879455	Deoxyribonuclease gamma precursor [Salmo salar]	-1.11037	-0.7833	-0.716329	-0.660293	-1.26693	-0.788447	-1.15174	-1.0017	0.739927	0.50853	0.56721	0.524305	0.933878	1.51473	0.687779	0.900714	1	1	0
Ssa#GRASP223647223	Deoxyribonuclease gamma precursor [Salmo salar]	0.367606	0.607149	0.262593	-0.145464	-0.420209	0.130595	0.288244	0.107806	-0.971306	-0.187403	-1.0655	-0.025158	-0.646107	-0.748673	-1.00287	-0.550767	1	1	0
Ssa#GRASP223647595	Deoxyribonuclease gamma precursor [Salmo salar]	-0.299346	-1.1782	-0.661399	0.0425849	-0.688836	-0.912689	-0.178474	-0.0270958	0.734967	0.92172	-0.14809	0.752606	0.337359	0.978237	0.0660578	0.272361	1	1	0
Ssa#GRASP209734809	Diamine acetyltransferase 1 [Salmo salar]	-0.80203	-0.167703	-0.496458	-0.671759	-0.363959	-0.672756	-0.550688	-0.98777	0.610837	0.524445	0.749228	0.633142	0.412274	0.513378	0.651726	-0.219926	1	1	0
Ssa#GRASP221221453	Differentially expressed in FDCP 6 [Salmo salar]	-0.378753	-0.775278	-0.349911	-0.324812	0.220255	-0.352578	-0.331225	-0.53764	0.683004	0.605981	0.447554	0.820402	0.357661	0.695046	0.256244	0.236567	1	1	0
Ssa#S18835342	Differentially regulated trout protein 1	0.661422	0.932535	0.387312	-0.442769	-1.05436	-0.954618	-0.693053	1.86297	-3.14497	-1.85014	-3.15259	-2.57485	-4.08292	-2.8806	-2.69509	-2.62589	1	1	0
Ssa#GRASP209154833	Dihydroorotate dehydrogenase, mitochondrial precursor [Salmo salar]	0.0721743	0.812757	-0.302175	0.114867	-0.277349	0.213217	0.36325	0.306289	-0.781843	-0.490177	-0.0990892	-0.690958	-0.302609	-0.590315	-0.537349	-0.79127	1	1	0
Ssa#DY716092	dihydropyrimidinase-like 2 [Homo sapiens]	-0.178497	-0.698933	-0.322807	-0.449265	0.0180576	-0.338053	-0.60876	-0.536095	1.00769	0.0101664	0.805241	0.318153	0.366139	0.0218195	0.592891	0.788418	1	1	0
Ssa#GRASP209156003	Diphosphomevalonate decarboxylase [Salmo salar]	-0.0143163	1.25552	-0.156443	0.265881	0.0956152	-0.219386	0.0764617	-0.0420625	-0.543002	-0.618525	-0.22606	-0.640425	-0.646619	-0.564996	-1.34701	-0.189021	1	1	0
Ssa#S35694778	DPH2-like [Salmo salar]	0.13304	0.443571	-0.0420947	0.328309	0.02841	0.297443	0.472236	0.271194	-0.839507	-0.104601	-0.530175	0.0777921	-0.261178	-0.732093	-0.443771	-0.323961	1	1	0
Ssa#S31997646	dystonin isoform 1eA precursor [Homo sapiens]	-0.622331	-0.99123	-0.612479	-0.49133	-0.112492	-0.408905	-0.513302	-0.638816	0.217111	0.46132	0.271796	0.203595	1.37668	0.323212	0.774768	1.09004	1	1	1
Ssa#S30241856	EH domain-binding protein 1-like protein 1 [Salmo salar]	-0.204069	0.363793	0.266511	-0.246256	-0.192111	0.430626	0.364972	1.12736	-0.573415	-0.103693	0.112316	-0.130565	-0.800895	-0.335991	-0.875548	-0.608738	1	1	0
Ssa#GRASP223648645	Elongation factor 1-alpha, oocyte form [Salmo salar]	0.151727	-1.38719	-0.729755	-0.135072	0.196637	-1.03907	-0.650156	-0.289225	0.60448	0.207375	0.249087	-0.120898	1.1323	1.20023	0.529267	-0.0383173	1	1	0
Ssa#GRASP209730329	Elongation factor Ts, mitochondrial precursor [Salmo salar]	-0.0598356	0.920553	-0.0670544	-0.29891	0.149928	-0.232305	0.430523	0.692413	-0.742718	-0.663676	-0.734783	-0.152253	-0.829036	-0.488662	-0.571365	-0.598787	1	1	0
Ssa#GRASP209736639	Endothelin-converting enzyme 2 [Salmo salar]	0.121842	1.17027	-0.235946	0.26793	-0.291567	0.281715	0.5862	0.243204	-0.757067	-0.0704746	-0.837698	-0.534312	-0.583007	-1.21503	-0.396214	-0.337738	1	1	0
Ssa#GRASP223648179	Ependymin precursor [Salmo salar]	-0.432347	-1.36779	-1.66675	-0.520411	0.125704	-1.00271	-0.606614	-0.686903	0.196928	0.217819	-0.0557072	0.972709	0.726383	1.1017	0.856516	0.604934	1	1	0
Ssa#S50369882	Ependymin precursor [Salmo salar]	-0.545927	-1.33689	-1.95115	-0.200051	0.198707	-1.05964	-0.674352	-0.569748	0.262539	0.237619	0.130391	0.874062	0.63676	1.00144	1.06916	0.427681	1	1	0
Ssa#S35706227	Ependymin precursor [Salmo salar]	-0.114247	-1.31034	-0.906227	-0.101065	-0.0857283	-1.16044	-0.580673	-0.317507	0.470986	0.389085	-0.195153	0.700271	0.604767	1.31544	0.806428	0.281193	1	1	0
Ssa#S32001136	Epithelial cadherin precursor [Salmo salar]	-0.0688345	-0.445988	-0.415715	-0.179406	-0.466316	-0.272227	-0.141381	-0.396383	0.138044	0.280966	-0.298985		0.427015	0.310261	0.516371	0.0527689	1	1	0
Ssa#GRASP209737177	Epoxide hydrolase 1 [Salmo salar]	-0.258967	0.0120377	-0.774763	0.11581	0.297274	-0.465935	-0.227538	-0.639095	-3.08198	0.229657	0.532366	0.272364	0.593464	0.610895	0.391829	0.135969	1	1	0
Ssa#GRASP209155115	Eukaryotic translation initiation factor 2 subunit 2 [Salmo salar]	0.467645	0.475434	0.325908	0.159545	0.198113	0.875413	0.498227	0.211166	-0.106077	-0.388431	0.330738	-0.909781	-0.641782	-0.898914	-0.816342	-0.661624	1	1	0
Ssa#TC96340	eukaryotic translation initiation factor 2B, subunit 4 delta isoform 2 [Homo sapiens]	0.240714	0.103042	0.398309	0.155	0.00328305	0.692192	0.213473	0.237567	-0.178238	-0.125337	-0.352032	-0.0979913	-0.183715	-0.338228	-0.643409	-0.302339	1	1	0
Ssa#GRASP209155507	Eukaryotic translation initiation factor 4E	0.116256	1.45152	-0.66577	-0.00106758	-0.0687027	0.00495595	0.439147	0.769387	-0.958517	-0.514426	-0.947805	-0.4261	-0.858673	-1.17896	-0.930877	-1.25904	1	1	0
Ssa#S48425313	eukaryotic translation termination factor 1 [Homo sapiens]	0.0973013	0.764923	0.114733	-0.431812	-0.158294	0.0958259	0.329165	0.5016	-0.351915	-0.200297	-0.452566	0.20435	-0.407012	-0.563006	-0.577466	-0.378299	1	1	0
Ssa#GRASP223647683	FAM3A protein [Salmo salar]	-0.174267	-0.315832	-0.963142	-0.0511988	-0.194669	-0.952365	-0.796397	-0.372251	0.00497472	0.32315	0.507251	0.54839	1.01925	0.421046	0.641471	-0.0987503	1	1	0
Ssa#S18892470	fast myotomal muscle troponin-I [Salmo salar]	-0.305374	-1.29457	-1.70983	-1.51618	-1.71628	-1.01603	-1.15293	-0.869742	0.399053	-1.69838	-1.15647	-0.451968	2.67905	1.50022	2.49786	-0.435848	1	1	1
Ssa#S35685428	Fatty acid-binding protein, brain [Salmo salar]	-2.69565	-2.36459	-1.6997	-0.805495	-0.523439	-1.2632	-1.56048	-1.27711	0.933893	-0.252829	0.633438	0.646571	-0.426546	1.34256	0.912206	3.36041	1	1	0
Ssa#GRASP209731231	Fibroblast growth factor 3 precursor [Salmo salar]	-0.842745	-0.497336	-0.657929	-0.404659	0.253169	-0.817798	-0.451351	-0.475762	0.693377	0.274264	0.905099	0.561405	0.860442	0.70371	0.679962	-0.0160722	1	1	0
Ssa#S35532747	fibronectin type III domain containing 1 [Homo sapiens]	-2.13558	-2.24247	-1.71577	-1.66182	-0.0210089	-2.18233	-1.92981	-1.93756	1.60145	1.22439	0.187549	1.63771	0.962228	1.36954	1.53054	-0.882594	1	1	0
Ssa#S35555198	Filamin-A [Salmo salar]	0.494012	-0.244194	-0.0210884	0.022885	0.322008	0.284436	0.00045523	0.191768	-0.453572	-0.272879	-0.373877	-0.436487	-1.03883	-0.433707	-0.522721	-0.508591	1	1	0
Ssa#S18890427	FK506 binding protein 5 [Homo sapiens]	0.267874	0.541231	0.785742	0.41225	0.658457	0.209506	1.01847	0.981313	-1.16866	-1.89069	-1.083	-0.757849	-2.35938	-1.52059	-1.99273	-1.33055	1	1	0
Ssa#GRASP209734217	FK506-binding protein 5 [Salmo salar]	0.251865	-0.716662	0.825738	1.25545	0.873409	0.824378	0.852342	0.87391	-0.98454	-1.70152	-1.29084	-1.54717	-2.52472	-1.71211	-2.23784	-1.80284	1	1	1
Ssa#GRASP223647819	FK506-binding protein 8 [Salmo salar]	0.264976	0.470483	-0.146977	0.19766	0.282984	0.679949	0.579066	-0.211002	-1.11525	-0.344591	0.142397	-0.503372	-0.251726	-0.77113	-0.570622	-0.1983	1	1	0
Ssa#S35585369	forkhead box Q1 [Danio rerio]	-1.4066	-1.51573	-0.329341	-0.427067	-0.688195	-1.08739	-1.07003	-0.897526	0.530682	0.505518	-1.38853	0.580955	1.6126	0.374475	1.05456	0.503832	1	1	0
Ssa#EG842506	FoxF1 [Oncorhynchus mykiss]	-1.0653	-0.571081	-0.057579	0.0858101	-0.29559	-0.495949	-0.508986	-0.70019	0.36821	0.0616405	-0.82539	0.31046	1.42824	0.801333	0.508765	1.02914	1	1	1
Ssa#GRASP223647883	Fructose-bisphosphate aldolase A [Salmo salar]	0.187275	1.55662	0.628351	-0.380913	-0.00980041	0.386361	0.382701	0.252878	-0.72157	-0.602358	-0.941234	-0.36033	-0.940634	-0.896756	-0.750076	-0.404298	1	1	0
Ssa#S50697347	Fructose-bisphosphate aldolase A [Salmo salar]	0.225939	1.12337	0.568025	0.0953848	-0.353755	-0.0661495	0.225242	0.399929	-0.293837	-1.41673	-0.98295	-0.73318	-0.272305	-0.90529	-0.688443	-0.687915	1	1	0
Ssa#S35483974	G elongation factor, mitochondrial 1 [Homo sapiens]	0.201041	1.07765	-0.266685	0.0367868	-0.395264	-0.0964747	0.401394	0.487507	-0.596939	-0.524113	-0.68141	0.200164	-0.685202	-0.627951	-0.980982	-0.867922	1	1	0
Ssa#GRASP209154455	Galectin-9 [Salmo salar]	-0.637564	0.231826	-0.988105	-0.670152	-0.941448	-0.903905	-0.202615	0.0728335	0.655568	0.608867	-0.32457	0.732041	0.674496	0.269041	0.661924	0.480869	1	1	0
Omy#S15970698	GalNAc alpha 2,6-sialyltransferase [Oncorhynchus mykiss]	0.750732	0.820092	0.662498	0.197741	-0.249666	-0.169534	0.547835	0.580345	-1.22365	-0.313327	-1.15693	-0.603886	-1.5133	-1.81778	-1.00486	-1.43741	1	1	0
Ssa#S47729054	Gamma-interferon-inducible lysosomal thiol reductase precursor [Salmo salar]	-0.388568	-1.56762	-0.944811	-0.547387	-0.758568	-1.57196	-0.0342035	-1.01715	0.562225	1.0134	-0.213944	1.24327	0.521985	1.92061	0.790194	0.478134	1	1	0
Ssa#GRASP209732609	Gamma-interferon-inducible lysosomal thiol reductase precursor [Salmo salar]	-0.412334	-0.404689	-0.398871	-0.73619	-0.722883	-1.29659	0.0428528	-0.838152	0.136684	0.536099	-0.41356	0.883084	0.320357	1.02507	0.75326	-0.131121	1	1	0
Ssa#GRASP223649305	Gamma-tubulin complex component 4 [Salmo salar]	-0.138924	0.497587	0.0294226	0.375963	0.0717134	0.66371	0.0950202	0.624454	-0.0763463	-0.417565	0.0437839	-0.0359065	-0.299529	-0.705815	-0.478521	-0.62852	1	1	0
Ssa#GRASP209730977	Gastrotropin [Salmo salar]	-0.185976	1.52332	0.106863	-0.0857384	-0.5266	0.00764002	0.0231856	0.850134	-1.30498	-0.87804	-1.07974	-0.854841	-1.11504	-1.62715	-1.14761	-0.96733	1	1	0
Ssa#GRASP209730759	Gastrulation-specific protein G12 [Salmo salar]	0.124641	1.18486	-0.223964	0.477889	-0.353359	-0.330547	-0.0829995	0.781724	-0.737682	-0.777584	-1.73652	-0.728627	-1.19318	-1.05036	-0.592125	-1.15258	1	1	0
Ssa#S31979673	GCN1 general control of amino-acid synthesis 1-like 1 [Homo sapiens]	0.360028	1.14769	0.156679	0.149751	-0.24355	-0.0586115	0.246915	0.559437	-0.683	-0.261959	-0.764487	-0.283428	-0.31725	-0.547	-0.484452	-0.56672	1	1	0
Ssa#GRASP221219093	GDP-L-fucose synthetase [Salmo salar]	0.354706	1.09498	0.656817	-0.200698	-0.460892	0.0696741	0.201626	-0.0885232	-0.227555	-0.667568	-1.29302	-0.228677	-0.642431	-0.948412	-0.591564	-0.631693	1	1	0
Ssa#KSS1939	Gig1-1	-0.591903	0.314376	-0.671971	-0.432068	-0.562899	-0.300856	0.0882301	-0.116204	0.915954	0.58856	-0.370212	0.532782	0.610199	0.138354	0.189834	0.791587	1	1	0
Ssa#GRASP209154597	Glia-derived nexin [Salmo salar]	-0.236194	0.296449	-0.332842	-0.428053	0.120481	-1.37353	-0.263017	-0.576519	0.127641	-0.289801	-0.517289	0.666058	0.342502	0.84015	0.384415	0.172898	1	1	0
Ssa#GRASP223648255	Glutamate decarboxylase-like protein 1 [Salmo salar]	-2.02641	1.43133	-1.65802	-2.91667	-3.06646	-2.37191	-1.0376	3.30017	-3.9883	-4.27941	-1.68413	-2.93554	-4.95396	-4.40992	-4.35405	-4.11575	1	1	0
Ssa#GRASP209155783	Glutamate--cysteine ligase catalytic subunit [Salmo salar]	0.336896	0.0368306	0.494793	0.0146235	-0.0232504	0.353974	0.612484	0.129387	-0.714693	-0.0802479	-0.936008	-0.0312737	-0.433626	-0.841716	-0.32328	-0.412769	1	1	0
Ssa#S31983697	Glutamine synthetase	-0.0514374	0.678277	0.338955	0.131901	0.0513835	0.77085	-0.14041	1.36011	-0.240216	-1.49619	-0.0984827	-1.61403	-1.15978	-2.31201	-1.28356	-1.38259	1	1	0
Ssa#S35590445	Glutamine synthetase [Oncorhynchus mykiss]	0.592302	0.015887	0.0820698	0.170301	0.328312	-0.195567	0.120354	1.07128	-0.309685	-0.781655	-0.94954	-0.136461	-0.508285	-0.671436	-0.508055	-1.09914	1	1	0
Ssa#GRASP223647517	Glutamine synthetase [Salmo salar]	0.420677	0.432615	0.109716	0.367656	0.017355	-0.503728	0.349973	0.340155	-0.490719	-0.982943	-1.38631	-0.384274	-0.767762	-0.660856	-0.755294	-1.04903	1	1	0
Ssa#S18856731	glutaredoxin 2 isoform 1 [Homo sapiens]	0.0326383	0.463561	0.376079	0.196134	-0.0120101	0.228837	0.486149	0.690118	-0.128015	-0.266769	-1.14106	-0.107343	-0.517136	-0.480504	-0.48581	-0.394847	1	1	0
Omy#CA345885	glutathione peroxidase type 2 [Oncorhynchus mykiss]	0.207347	1.28328	-0.0674966	0.127718	-0.309873	0.228026	0.31493	0.687035	-0.85714	-0.53743	-0.928689	-0.0241193	-0.731799	-1.06572	-1.01525	-1.06597	1	1	0
Ssa#S31979390	glutathione peroxidase type 2 [Oncorhynchus mykiss]	0.188109	1.18037	-0.108353	0.132905	-0.389601	0.14684	-0.199621	0.495669	-0.896436	-0.694436	-0.626496	-0.656915	-0.782117	-0.934543	-0.670668	-0.961184	1	1	0
Ssa#S35599692	Glutathione reductase, mitochondrial precursor [Salmo salar]	0.218157	0.910095	0.099284	0.426351	-0.110984	-0.323844	0.328427	0.544446	-0.985563	-0.31671	-0.816683	0.0554781	-0.523486	-0.884081	-0.369168	-0.456491	1	1	0
Ssa#S35676520	glutathione S-transferase alpha 3 [Salmo salar]	-0.0874844	0.500052	0.570804	0.445983	0.0565598	0.297723	0.175337	0.214365	-0.525935	-0.345431	-1.08264	-0.710218	-0.404999	-0.697441	-0.565226	-0.599461	1	1	0
Ssa#GRASP209737461	Glutathione transferase omega-1 [Salmo salar]	0.0361423	0.815179	0.37061	0.039377	0.0115579	0.0643127	0.36522	0.336907	-0.0432484	-0.464119	-0.388828	-0.34104	-0.473024	-0.530611	-0.222997	-0.376192	1	1	0
Ssa#GRASP223648137	Glyceraldehyde-3-phosphate dehydrogenase [Salmo salar]	-0.121348	1.35751	0.100386	-0.0786491	-0.317629	-0.448851	0.195951	0.400494	-0.393459	-0.641386	-1.06264	-0.334063	-0.562192	-0.627259	-0.896371	-0.448822	1	1	0
Ssa#TC78246	glycerol-3-phosphate dehydrogenase [Salmo salar]	0.121346	0.0770421	0.400838	0.284299	0.113553	0.561565	0.207456	0.0633952	-0.423589	-0.427938	-0.725923	-0.670107	-0.313895	-0.608565	-0.469018	-0.16077	1	1	0
Ssa#S31963149	Glyoxalase domain-containing protein 4 [Salmo salar]	0.396123	0.482782	0.101026	-0.0324682	0.448576	0.793517	0.13371	0.423229	-0.722625	0.0793638	0.0261685	-0.266629	-0.764009	-0.627448	-0.361771	-0.347324	1	1	0
Ssa#GRASP209737605	Glyoxalase domain-containing protein 5 [Salmo salar]	0.127216	0.000162877	0.712012	0.207818	0.030884	0.485465	0.175448	0.31566	-0.0591078	-0.171084	-0.241239	-0.253615	-0.942755	-0.399143	-0.423857	0.143383	1	1	0
Ssa#TC103279	Golgi-associated plant pathogenesis-related protein 1 [Salmo salar]	0.202295	-0.395228	0.472244	-0.00781464	0.197421	0.691467	0.360309	-0.175783	-0.448591	0.126196	-0.195028	0.00693496	-1.09657	-0.614536	-1.08609	-0.255556	1	1	1
Ssa#GRASP209736923	Growth arrest and DNA-damage-inducible protein GADD45 beta [Salmo salar]	0.249943	-0.347054	0.37695	0.479974	0.429136	0.829848	0.297037	0.260143	-0.548759	-0.384563	-0.981777	-0.831643	-1.91857	-1.16855	-1.29639	-1.01725	1	1	1
Ssa#GRASP209737805	Guanidinoacetate N-methyltransferase [Salmo salar]	0.310968	-1.29179	-0.259979	-0.591986	0.416648	-1.50119	-0.297579	-1.19203	0.111653	0.147903	-0.614621	0.125938	1.2438	1.85818	0.175225	1.05591	1	1	1
Ssa#S18849505	Guanidinoacetate N-methyltransferase [Salmo salar]	0.206787	-1.25025	-0.356763	-0.561527	0.295568	-1.403	-0.495336	-0.917445	0.275306	0.340798	-0.941623	0.473578	1.45383	1.80441	0.396729	0.725674	1	1	0
Ssa#S35472201	guanylate-binding protein [Oncorhynchus mykiss]	-0.440959	-0.578663	-0.402207	-0.323136	-0.17152	-0.00171649	-0.290337	-0.272381	0.706838	0.489933	-0.496332	0.449034	0.503514	0.524672	0.620165	0.000321083	1	1	0
Ssa#S35512115	H/ACA ribonucleoprotein complex subunit 4 [Salmo salar]	0.181358	0.701958	-0.104024	-0.627736	-0.433987	-0.149756	0.525794	0.141414	-0.96465	0.367042	-0.559886	0.32307	-0.717371	-0.63028	-0.95338	-0.901441	1	1	0
Ssa#GRASP209736983	H-2 class II histocompatibility antigen gamma chain [Salmo salar]	-0.322453	-1.73923	-1.04244	-1.02159	-0.900221	-1.98389	-0.305688	-2.04486	1.01494	0.990447	-0.475958	1.14165	0.577715	1.57689	0.497562	0.908785	1	1	0
Ssa#GRASP223673078	H-2 class II histocompatibility antigen gamma chain [Salmo salar]	-0.260392	-0.419166	-0.509614	-0.428911	-1.60402	-1.32503	-0.535351	-1.07601	0.993399	0.153718	-0.686464	1.01152	0.967287	0.695756	0.793029	0.652305	1	1	0
Ssa#CL109Contig1	H-2 class II histocompatibility antigen gamma chain [Salmo salar]	-0.481652	-0.749309	-0.241125	-0.23561	-1.56187	-1.4338	-0.272354	-1.10012	0.938432	0.475235	-0.932638	0.605778	1.0921	0.962584	0.511982	0.566276	1	1	0
Ssa#S35500450	H-2 class II histocompatibility antigen gamma chain [Salmo salar]	-0.622451	-1.103	-1.04881	-0.624797	-1.1251	-0.999068	-0.401227	-1.20726	0.669275	0.885227	-0.247924	1.34309	0.746958	0.989075	0.698156	0.533187	1	1	0
Ssa#CX282192	HBA_SALSA RecName: Full=Hemoglobin subunit alpha; AltName: Full=Hemoglobin alpha chain; AltName: Full=Alpha-globin	-1.30363	-1.19023	-1.18749	-2.87494	-0.106923	-3.28161	-2.29012	-1.42992	1.13691	0.699203	-0.0054826	1.1511	0.893257	0.996152	1.51151	0.502134	1	1	0
Ssa#GRASP223649299	HBB_SALSA RecName: Full=Hemoglobin subunit beta; AltName: Full=Hemoglobin beta chain; AltName: Full=Beta-globin	-0.591324	-0.366679	-1.19759	-1.54099	-0.129175	-1.73249	-1.5106	-0.838764	0.573376	0.282682	0.00738437	0.508301	1.25295	0.802078	1.80824	-0.101458	1	1	0
Omy#CX141454	HBB4_ONCMY RecName: Full=Hemoglobin subunit beta-4; AltName: Full=Hemoglobin beta-4 chain; AltName: Full=Beta-4-globin; AltName: Full=Hemoglobin beta-IV chain	-0.487096	-0.204488	-0.180574	-0.464804	-0.436088	-0.120679	-0.634886	-0.175981	1.03622	-0.142965	0.0545451	0.386112	0.939543	0.184875	1.06988	0.269465	1	1	0
Ssa#S35520895	heat shock 70kDa protein 4 [Homo sapiens]	-0.0884972	0.620561	0.107478	0.0362198	-0.230472	0.564323	0.387709	0.719698	-0.410245	0.280481	-0.700663	-0.438394	-0.455228	-0.901916	-0.516175	-0.349636	1	1	0
Omy#S48422447	Heat shock cognate 70 kDa protein [Oncorhynchus mykiss]	0.368048	0.545643	0.125289	0.297076	0.0989638	-0.539965	0.537223	0.328533	-0.682351	-0.244302	-2.21378	0.0849552	-0.736691	-0.863637	-1.05174	-0.630635	1	1	0
Ssa#S48401688	Heat shock cognate 70 kDa protein [Salmo salar]	0.255512	0.43349	-0.00180332	0.181147	0.386338	-0.0859524	0.536038	0.89152	-1.287	-0.978067	-1.4412	-0.073117	-1.28651	-0.894192	-1.20921	-1.29889	1	1	0
Ssa#S47625103	Heat shock cognate 70 kDa protein [Salmo salar]	0.539654	0.425667	0.313284	0.0174546	0.104001	-0.563743	0.572015	0.325935	-0.726556	-0.739526	-1.90275	-0.0985453	-0.67633	-0.653218	-1.05309	-0.419925	1	1	0
Ssa#GRASP209155489	Heat shock cognate 71 kDa protein [Salmo salar]	0.624269	0.656676	0.221406	0.137298	0.190424	-0.738714	0.523881	0.250566	-1.05328	-0.644274	-1.83594	0.00368004	-0.851608	-0.475799	-1.08396	-0.504342	1	1	0
Ssa#S35554696	heat shock protein 47 [Oncorhynchus mykiss]	-1.50069	-1.84606	-1.85666	-0.805193	0.36326	-1.22751	-1.35579	-1.48457	0.856385	0.711548	2.08596	0.779042	0.43767	0.436253	1.03195	0.106974	1	1	0
Ssa#GRASP209155997	Hematopoietic lineage cell-specific protein [Salmo salar]	-0.299037	-0.0630173	-0.36313	-0.468611	-0.555084	-0.650321	-0.0619088	-0.655884	0.208915	0.713277	0.0801927	0.675317	0.433804	0.556361	0.468108	0.181474	1	1	0
Ssa#GRASP209731837	Heme oxygenase [Salmo salar]	0.115775	-0.0811312	0.784364	0.165357	-0.131956	0.711785	0.0985222	1.20552	-0.426518	-0.85861	-0.891384	-0.190221	-0.418143	-0.521559	-0.366339	-0.91846	1	1	0
Ssa#S47729454	Heme-binding protein 2 [Salmo salar]	0.253658	0.0479182	-0.00561486	0.577778	1.12787	-0.411627	1.19328	0.376142	-0.943253	-0.932094	-1.14969	-0.316928	-0.582567	-0.755139	-1.09558	-2.68823	1	1	0
Ssa#S47729270	Heme-binding protein 2 [Salmo salar]	0.797941	-0.910631	-0.0890945	1.39999	1.03131	-0.0916478	0.655722	0.257609	-1.40938	-1.01568	-1.57132	-0.485862	-1.18317	-1.42648	-0.482289	-2.15399	1	1	0
Ssa#GRASP223672464	Hemoglobin subunit alpha [Salmo salar]	-1.99557	-1.54901	-2.12529	-2.83084	-0.695756	-3.26427	-3.15204	-1.41866	1.01659	0.41924	0.465437	0.664739	1.07277	0.650649	2.06051	0.662687	1	1	0
Ssa#CK991045	Hemoglobin subunit alpha [Salmo salar]	-1.18436	-1.4963	-1.10531	-2.92103	7.77468e-05	-3.50074	-2.38927	-1.42605	1.05711	0.557109	0.162105	0.793031	0.851926	1.25875	1.57006	0.615711	1	1	0
Ssa#S50678800	Hemoglobin subunit alpha [Salmo salar]	-1.56227	-1.12655	-1.38951	-2.42004	-0.0971926	-3.14352	-2.59402	-1.22258	1.17774	0.419253	0.505511	0.790752	1.02584	0.935686	1.93077	0.433935	1	1	0
Ssa#CK991073	Hemoglobin subunit alpha [Salmo salar]	-1.21171	-1.1534	-0.909788	-3.03649	-0.213631	-3.19173	-1.98171	-1.47005	1.16502	0.840996	-0.33101	1.30158	0.856429	0.911703	1.35615	0.806124	1	1	0
Ssa#S50701124	Hemoglobin subunit alpha [Salmo salar]	-1.33731	-0.848797	-0.956858	-2.69145	-0.27245	-2.18673	-1.72497	-1.40634	1.51582	0.493906	-0.275314	0.843068	1.06415	0.527816	1.56639	0.380317	1	1	0
Ssa#S50678038	Hemoglobin subunit alpha [Salmo salar]	-1.27125	-0.612232	-0.91819	-0.780586	-0.262706	-1.16359	-0.797375	-0.600639	1.11789	0.419162	1.1314	0.489164	0.804804	0.27887	1.5387	-0.367259	1	1	0
Ssa#EL697882	Hemoglobin subunit alpha-4 [Oncorhynchus mykiss]	-1.20384	-0.8619	-1.30528	-2.2958	-0.159095	-2.62642	-2.14279	-1.20965	1.32309	-0.196586	-1.03804	0.690594	1.36497	1.22014	1.99282	-0.422464	1	1	0
Ssa#CL4Contig1	Hemoglobin subunit alpha-4 [Oncorhynchus mykiss]	-0.868169	-0.519981	-1.36152	-1.68335	-0.29124	-1.91105	-2.1645	-0.720495	1.16002	-0.107781	-0.262366	0.693547	1.0934	0.594964	1.83773	-0.371839	1	1	0
Ssa#S30269971	Hemoglobin subunit alpha-4 [Salmo salar]	-2.38798	-0.928062	-1.17015	-2.41406	-1.70064	-1.93878	-1.51613	-2.35736	2.5043	0.591831	-0.471476	0.216062	1.73339	0.0196889	1.38165	0.275112	1	1	0
Ssa#S50687585	Hemoglobin subunit alpha-4 [Salmo salar]	-1.96471	-0.959334	-0.604547	-1.61425	-1.60973	-1.60145	-1.0558	-1.66031	2.32596	0.848447	-0.912675	0.391693	1.48438	0.238882	1.04227	0.387267	1	1	0
Ssa#S50676742	Hemoglobin subunit alpha-4 [Salmo salar]	-0.928694	-0.653172	-0.395243	-0.701226	-0.0776943	-1.05266	-0.889148	-0.835585	1.32457	0.44067	0.304354	0.53212	0.79512	0.463106	1.31911	0.276337	1	1	0
Ssa#S50686573	Hemoglobin subunit beta [Salmo salar]	-1.38932	-1.45661	-1.32233	-3.06368	-0.0534535	-3.79141	-2.77731	-1.57951	1.11806	0.566437	0.337179	0.874557	0.832663	1.07224	1.6672	0.746994	1	1	0
Ssa#EL698029	Hemoglobin subunit beta [Salmo salar]	-1.13957	-0.653565	-1.21273	-3.0014	-0.429634	-3.66479	-2.24623	-1.23158	1.31395	0.186875	-0.446342	1.05322	1.26258	1.01324	1.67107	0.0992645	1	1	0
Omy#TC172518	Hemoglobin subunit beta; AltName: Full=Hemoglobin beta chain; AltName: Full=Beta-globin	-0.952276	-0.635048	-0.505356	-1.30237	-0.268491	-1.46311	-1.15145	-0.835529	1.10175	0.592506	0.12492	0.840427	0.757607	0.825632	1.29087	0.296097	1	1	0
Omy#S50901702	Hemoglobin subunit beta-1 [Salmo salar]	-1.32874	-0.957361	-1.43093	-2.44416	0.0299396	-2.04498	-2.34607	-1.24859	1.26515	0.553304	0.90605	0.354424	0.910061	0.617492	1.49017	0.379557	1	1	0
Ssa#GRASP223648917	Heterogeneous nuclear ribonucleoprotein Q [Salmo salar]	0.223959	0.995927	0.0213789	-0.139809	0.0546026	0.212757	0.368383	0.704219	-0.908225	-0.732733	-0.808789	-0.275753	-1.22227	-0.838991	-0.727978	-0.112795	1	1	0
Ssa#GRASP221220507	Heterogeneous nuclear ribonucleoprotein Q [Salmo salar]	-0.0952972	0.873669	-0.219669	0.194588	-0.347319	0.236276	0.250039	0.509445	-0.252691	-0.757005	-0.114677	-0.270646	-0.425677	-0.597927	-0.697257	-0.472948	1	1	0
Ssa#S35692265	high glucose-regulated protein 8 [Homo sapiens]	0.17486	0.54036	0.389534	0.111483	-0.112852	-0.0965163	0.482251	0.491056	-0.350469	-0.275968	-0.876456	0.232457	-0.255515	-0.286999	-0.816686	-0.641675	1	1	0
Ssa#GRASP221221587	Histone H1x [Salmo salar]	-0.701634	-1.2341	-0.191073	-0.484632	0.0893268	-0.738282	-0.64402	-2.27115	0.453866	0.545674	0.259251	0.515864	0.902316	0.750796	0.832183	0.132444	1	1	0
Ssa#GRASP209738657	HLA class II histocompatibility antigen gamma chain [Salmo salar]	-0.391118	-1.14864	-0.34967	-0.601489	-1.12188	-0.724623	-0.269893	-0.934207	1.01097	0.456834	0.212442	0.434664	0.643211	0.899891	0.589567	0.908207	1	1	0
Ssa#S45783625	homeobox protein HoxB7ab [Salmo salar]	-0.451303	-0.269158	-0.306487	-0.00877096	0.00464982	-0.41864	-0.306704	-0.260346	0.561	0.00255482	0.65171	0.477581	0.634947	0.374918	0.627595	-0.209024	1	1	0
Ssa#GRASP209155205	Hyaluronidase-2 precursor [Salmo salar]	0.21342	1.56065	-0.194049	0.0219768	-1.16256	0.231689	0.415157	0.984279	-0.733297	-0.9024	-1.21326	-1.28003	-0.889001	-1.28813	-1.46089	-1.54701	1	1	0
Ssa#S35551446	Hydroxymethylglutaryl-CoA lyase, mitochondrial precursor [Salmo salar]	0.265565	0.922027	0.220026	0.309918	-0.173152	0.442772	0.173232	0.360506	-0.387477	-0.348121	-0.668852	-0.237249	-0.662098	-0.575134	-0.202872	-0.670655	1	1	0
Ssa#S32004914	hypothetical protein [Danio rerio]	-1.6256	-2.15739	-0.903592	-0.750709	-0.102146	-1.43487	-0.71628	-1.27519	1.6963	1.01768	1.26997	0.463791	0.692828	0.85665	0.764923	0.522392	1	1	0
Ssa#S23659904	hypothetical protein [Danio rerio]	0.739788	0.934615	0.344832	0.512814	-0.222441	0.250878	0.430047	1.29614	-1.4653	-0.496166	-1.06668	-0.759403	-1.08514	-1.79176	-0.670103	-1.43365	1	1	0
Ssa#DW179956	hypothetical protein [Danio rerio]	0.526869	1.52246	0.832864	0.0735846	-0.181543	-0.108976	0.421027	0.537145	-0.978409	-0.594777	-0.862774	-0.564312	-1.41365	-0.602764	-0.728823	-0.486325	1	1	0
Ssa#TC84394	hypothetical protein [Danio rerio]	-1.23517	-1.2435	-1.00062	-0.539838	0.320634	-1.1995	-0.669836	-1.28488	1.02562	0.449514	0.964106	0.968182	1.16512	0.685751	0.660152	-0.422507	1	1	0
Ssa#CA040299	hypothetical protein [Danio rerio]	-0.608608	-1.36326	0.0245559	-0.217242	-0.057209	-0.25867	0.0487801	-0.555785	1.08692	0.546141	0.9593	0.670755	0.397331	0.72241	0.571304	1.01202	1	1	0
Ssa#S35582809	hypothetical protein [Danio rerio]	-0.629618	-0.390779	-0.1787	-1.4456	0.0836348	-1.11098	-1.22557	-0.0685423	0.485162	0.939927	1.57181	-0.144084	0.10033	0.820548	0.826909	0.256289	1	1	0
Ssa#TC80656	hypothetical protein [Danio rerio]	-0.167133	1.2544	-0.433362	-0.117187	-0.604354	0.250921	0.261986	0.950565	-0.533203	-0.710668	-0.125674	0.00224197	-0.686786	-1.10005	-0.649731	-1.13178	1	1	0
Ssa#CA061745	hypothetical protein [Danio rerio]	-0.489812	-0.988893	-0.573249	-0.366164	-0.427341	0.181715	-0.431977	-0.311013	0.989827	0.496408	0.5643	0.662621	0.469196	0.411875	0.376396	0.407429	1	1	0
Ssa#TC111452	hypothetical protein [Danio rerio]	0.330435	0.428795	0.350359	0.118597	-0.351045	0.287463	0.700055	0.486164	-0.679394	0.0449646	-1.50109	-0.452531	-0.299542	-1.34139	-0.401747	-0.696998	1	1	0
Ssa#DY700080	hypothetical protein [Danio rerio]	-1.10964	-0.411195	-0.343448	-0.377458	-1.09069	-0.255233	-0.446803	-0.392025	0.469857	1.19672	0.618124	0.71759	0.209624	0.445253	-0.198095	0.231061	1	1	0
Ssa#DY709730	hypothetical protein [Danio rerio] Multiple EGF-like domains protein 3	1.40662	0.173964	0.185174	-0.136842	-0.806867	0.281835	0.711116	1.37971	-1.44269	-1.25293	-1.8868	-1.6384	-0.718847	-1.8881	-1.9077	-2.51137	1	1	0
Ssa#EG839492	hypothetical protein LOC334109 [Danio rerio]	-0.857946	-0.744892	-0.600806	-0.28781	0.153038	-0.521476	-0.405304	-0.663764	0.777369	0.951849	0.144377		0.686804	0.303021	0.684191	0.161799	1	1	0
Ssa#TC80787	hypothetical protein LOC436614 [Danio rerio]	0.0799234	0.864986	-0.0965293	0.217258	-0.0213077	0.0944398	0.0370169	0.827935	-0.413819	-0.347892	0.0756763	-0.237218	-0.784745	-0.849019	-0.242436	-1.21853	1	1	0
Ssa#TC95667	hypothetical protein LOC449779 [Danio rerio]	0.416571	0.791464	-0.05144	0.442943	-0.246122	0.297189	0.00818599	0.449004	-0.249745	-0.586148	-0.329042	-0.417565	-0.285294	-0.643622	-0.160624	-0.792146	1	1	0
Ssa#GRASP209735559	Ig kappa chain V region Mem5 [Salmo salar]	-0.203243	-1.02946	-0.254878	-0.234509	0.147082	-1.05392	-0.39429	-0.772896	0.924065	0.479675	-0.215908	0.401444	1.27963	0.641826	0.404639	0.293959	1	1	0
Ssa#S47727579	Ig kappa chain V-III region MOPC 63 precursor [Salmo salar]	-0.781175	-1.61423	-1.08482	-0.71402	-0.171094	-1.38416	-0.875283	-0.710079	1.32949	0.698948	-0.181818	0.574869	1.56452	0.867942	0.790381	0.967133	1	1	0
Ssa#TC103078	Ig kappa chain V-IV region STH [Salmo salar]	-0.941611	-0.633618	-0.534065	-0.396127	-0.0424042	-0.379273	-0.718992	-0.426592	1.11499	-0.130411	-0.068823	0.470175	1.45015	0.373461	0.744116	0.140907	1	1	0
Ssa#CL34Contig1	Ig light chain [Salmo salar] Immunoglobulin light chain [Salmo salar]	-0.891672	-1.18404	-0.848759	-0.606562	-0.404834	-1.20571	-0.572233	-0.733006	1.42395	0.592982	-0.604735	0.707441	1.50848	0.67653	0.83629	0.825332	1	1	0
Ssa#S18892482	Ig mu chain C region membrane-bound form [Salmo salar]	-1.92144	-1.35147	-2.55128	-2.46702	0.352872	-2.84258	-2.84473	-1.62646	1.78101	-1.04756	-0.313025	-0.162407	2.73308	0.341144	1.04529	-0.494008	1	1	0
Ssa#GRASP209154611	Immediate early response gene 2 protein [Salmo salar]	-0.507857	0.843736	-0.280855	-0.385539	-0.759995	0.210813	0.382486	0.948789	-0.834779	-0.45672	-0.505015	-0.0193048	-1.05903	-0.717274	-1.17817	-1.16972	1	1	0
Ssa#CL430Contig1	Immediate early response gene 2 protein [Salmo salar]	-0.267761	0.761693	-0.26278	-0.13284	-0.0448398	-0.209921	0.296288	0.576092	-0.706412	-0.258556	-0.583764	0.0616134	-0.642591	-0.434436	-0.749511	-0.861829	1	1	0
Ssa#S35593215	Inorganic pyrophosphatase 2, mitochondrial precursor [Salmo salar]	0.331837	1.25612	-0.123662	-0.113586	0.0456375	-0.164633	0.377876	0.0425789	-0.94462	-0.631347	-1.22632	-0.267093	-0.530977	-0.589091	-0.555431	-0.7492	1	1	0
Ssa#GRASP209155383	Inositol-3-phosphate synthase A [Salmo salar]	-0.313773	-0.620798	-0.704539	0.0392174	-0.205798	-1.22366	-0.53391	-0.402577	0.884767	-0.330518	0.183487	0.17364	1.15589	1.11227	0.561069	0.139744	1	1	0
Ssa#GRASP209154063	Interferon regulatory factor 4 [Salmo salar]	-0.318464	-0.474997	-0.574371	-0.451543	0.0981938	-0.306214	-0.576746	-0.630217	0.599862	0.86267	0.271799	0.881479	0.448517	0.617862	0.232374	1.02259	1	1	0
Ssa#S48830424	interleukin-1 receptor type II [Salmo salar]	0.262861	1.18576	-0.300582	-0.484869	-1.13046	-0.34806	-0.293023	0.710282	-1.2406	-1.56032	-0.506087	-0.504977	-1.32999	-1.31651	-1.27324	-1.0323	1	1	0
Ssa#GRASP221220821	Interleukin-18 precursor [Salmo salar]	0.109459	0.623767	0.0798595	-0.0699529	-0.340146	0.923498	0.0854365	0.680298	-0.282487	-0.65306	-0.389814	0.00923991	-0.420963	-0.904766	-0.523478	-0.221949	1	1	0
Ssa#S47726948	Interleukin-18 precursor [Salmo salar]	0.0303138	0.326914	0.0655934	0.374796	-0.271369	0.536065	-0.096812	0.792315	-0.351862	-0.580511	-0.0149786	-0.308852	-0.472001	-0.580171	-0.499689	-0.550061	1	1	0
Ssa#CL301Contig1	Intracellular hyaluronan-binding protein 4 [Salmo salar]	-0.0311389	0.722137	0.108765	0.14398	0.267112	-0.210206	0.475905	0.271962	-0.821429	0.106957	-0.866153	-0.256595	-0.741074	-0.555451	-0.911177	-0.65295	1	1	0
Ssa#S47625829	Jeltraxin [Salmo salar]	-0.622352	-0.58453	-0.362077	-0.809209	-0.699094	-1.06572	-0.452703	-0.584692	0.984613	0.767604	-0.174166	0.781316	1.07694	0.987314	0.642165	0.721722	1	1	0
Ssa#GRASP223648963	Jeltraxin precursor [Salmo salar]	-0.404104	-0.2973	-0.53047	-0.528732	-0.862431	-1.20063	-0.655114	-0.442125	0.97289	0.650256	-0.0236856	0.896369	1.03768	1.0607	0.875533	0.600819	1	1	0
Ssa#EG798776	Keratin 12 [Oncorhynchus mykiss]	-1.32222	-1.49231	-0.938181	-1.50748	-1.76481	-1.75256	-0.65522	-1.80554	0.441115	1.60434	-0.355914	2.24904	1.16415	1.01217	0.495293	-0.288197	1	1	0
Ssa#GRASP209730277	Keratin, type I cytoskeletal 20 [Salmo salar]	-1.54277	-1.05874	-1.34721	-0.797828	-2.54106	-0.896189	-1.22545	-1.47861	1.02663	0.805052	0.413663	1.70656	1.47469	0.452932	0.905584	-0.0788883	1	1	0
Ssa#S30295090	kinesin family member 20A [Homo sapiens]	0.503612	-0.0721944	0.613965	0.736388	-0.144227	-0.206779	0.510536	0.824092	-0.506692	-0.80642	-1.40256	-0.79638	-0.480991	-1.14078	-1.10319	-0.370679	1	1	0
Ssa#CK888834	Kruppel-like factor 11 [Salmo salar]	0.33675	-0.103965	0.356959	0.250966	0.128325	0.254935	0.257558	0.632672	-0.730248	0.0353638	-1.26716	0.50354	-0.404183	-0.712196	-1.06566	-0.521829	1	1	0
Ssa#S47727729	Lactoylglutathione lyase [Salmo salar]	0.446346	0.871594	0.397762	0.214962	-0.0417706	-0.0753359	0.159904	0.18837	-1.00391	-0.512686	-1.1928	-0.924841	-1.18742	-0.70764	-0.518355	-0.818689	1	1	0
Ssa#S35576226	laminin alpha 3 subunit isoform 1 [Homo sapiens]	-0.0101606	1.5094	-0.216982	-0.292966	-0.370628	-0.509124	0.061272	0.0760923	-0.556996	-0.763539	-1.4703	-0.241563	-0.803028	-0.742878	-1.13134	-0.970383	1	1	0
Ssa#DW578432	laminin, gamma 1 precursor [Homo sapiens]	-0.193177	1.51029	0.0271656	0.0344172	-0.520963	-0.86483	0.11646	0.278671	-0.867278	-0.660452	-1.25383	-0.0639544	-0.899889	-1.07699	-1.43986	-1.22636	1	1	0
Ssa#S30270592	LCK1 [Oncorhynchus mykiss]	-0.149008	-0.675254	-0.73476	-0.358046	-0.276801	-0.530591	-0.417794	-0.587061	0.837209	0.553483	0.266313	0.553325	0.525905	0.675817	0.411134	0.109922	1	1	0
Ssa#TC94996	Leucine-rich repeat-containing protein 58 [Salmo salar]	-0.0913829	-0.495021	-0.0476824	-0.24715	-0.0354604	-0.4755	-0.470978	-0.320533	0.806116	0.0635746	0.45245	0.11834	0.801399	0.499022	0.549274	0.106085	1	1	0
Ssa#S48420174	Leukocyte cell-derived chemotaxin 2 precursor [Salmo salar]	0.167917	1.31777	-0.0659188	-0.264265	-0.947292	0.46012	0.440919	0.866077	-1.04649	-0.74208	-0.650313		-1.26967	-0.938087	-0.693778	-0.616659	1	1	0
Ssa#GRASP209154603	Leukotriene A-4 hydrolase [Salmo salar]	0.182801	0.634309	0.0557314	0.155694	-0.67493	1.13301	0.354195	0.427167	-0.476684	0.399832	-0.335946	-0.205621	-0.319118	-0.820544	-0.717912	-0.735224	1	1	0
Ssa#GRASP209730785	LIM domain-binding protein 3 [Salmo salar]	1.1443	-1.45345	-1.80853	-0.981474	0.65788	-1.61303	-1.41683	-1.08056	-0.573152	-1.57487	-0.935203	-0.86112	1.16263	2.05305	2.11467	0.558214	1	1	1
Ssa#S31987536	Lipase member H precursor [Salmo salar]	0.530411	0.378404	0.599706	0.0201752	-0.0873585	-0.241323	0.548308	0.143498	-0.671666	0.456106	-1.15655	0.337723	-0.583002	-0.452221	-0.435818	-0.704024	1	1	0
Ssa#S35662565	Lipid phosphate phosphohydrolase 1 [Salmo salar]	0.14968	0.376487	-0.0830475	0.0022074	-0.619314	0.106465	0.575184	0.860262	-1.2894	-0.933801	-0.568428	-0.619967	-1.15752	-1.21335	-2.03795	-0.987834	1	1	0
Ssa#TC103364	lipoma HMGIC fusion partner-like 2 [Homo sapiens]	-1.16328	-1.08847	-1.07961	-0.538039	0.243481	-0.902613	-0.663064	-0.676183	0.649547	0.748163	1.2906	0.72768	0.475723	0.696934	0.955541	0.0305491	1	1	0
Ssa#TC110687	Lymphocyte antigen 75 precursor [Salmo salar]	-1.80759	-1.62792	-1.50451	-0.890055	0.200906	-1.30456	-0.496626	-1.24364	1.62447	0.805391	1.47205	0.676197	0.822674	0.451945	1.03963	0.32882	1	1	0
Omy#S22244812	lysine ketoglutarate reductase/saccharopine dehydrogenase [Oncorhynchus mykiss]	0.0323385	0.752797	0.422496	0.251672	0.590376	0.0565507	-0.0460357	0.844525	-0.967855	-0.61202	-0.840188	-0.607816	-0.557926	-0.835311	-0.268385	-0.802499	1	1	0
Ssa#GRASP209148856	Lysophosphatidic acid phosphatase type 6 [Salmo salar]	0.198533	0.311277	0.178461	0.0901882	-0.0673878	0.600926	0.453446	-0.133676	-0.427188	0.051258	-0.243908	0.310754	-0.549581	-0.387133	-0.799125	0.0337705	1	1	0
Ssa#KSS4410	Lysozyme g [Oncorhynchus mykiss]	-0.750728	-0.531326	-0.254644	-0.852031	-0.40884	-0.706515	-0.422046	-0.541322	0.597536	0.817131	-0.294826	1.2706	0.614558	0.87564	0.401045	0.691566	1	1	0
Ssa#S30274033	macrophage expressed gene 1 [Homo sapiens]	-0.146378	-0.511267	-0.361023	-0.085428	-0.324655	-0.483257	-0.230004	-0.0542798	0.0314883	0.134013	0.0906921	0.473509	0.581655	0.879335	0.384415	0.292821	1	1	0
Ssa#CL347Contig1	MARCKS-like 1 [Danio rerio]	-0.456136	-0.260381	-0.405694	-0.357306	-0.00688327	-0.588485	-0.0772468	-0.605262	0.659863	0.201075	0.16277		0.728532	0.580129	0.413339	-0.261126	1	1	0
Ssa#S25807320	matrix metalloproteinase [Oncorhynchus mykiss]	0.254795	2.23178	-0.119891	-0.580555	-1.02486	-0.303181	0.301649	0.613971	-0.925788	-1.08362	-0.712746	-0.575618	-1.2511	-1.43846	-0.964088	-0.955525	1	1	0
Omy#BX871341	matrix metalloproteinase 15 preproprotein [Homo sapiens]	-0.39337	-0.478413	-0.15001	-0.115967	0.0364726	-0.281772	0.0505009	-0.324996	0.366956	0.295897	0.448464		0.499831	0.457447	0.301145	0.628457	1	1	0
Ssa#GRASP209155851	Matrix metalloproteinase-9 [Salmo salar]	0.551568	1.67961	0.0740921	-0.632712	-1.82608	0.258971	0.228683	1.20888	-2.85302	-3.17788	-3.46887	-1.91812	-2.64505	-2.48411	-2.99114	-3.53234	1	1	0
Ssa#KSSb2780	Matrix metalloproteinase-9 [Salmo salar]	0.395041	2.12903	-0.348733	-0.124084	-1.94849	0.579909	-0.149673	1.60914	-2.68054	-3.24197	-2.8831	-2.43919	-2.38923	-2.64204	-2.40375	-3.46758	1	1	0
Ssa#GRASP209738389	Mediator of RNA polymerase II transcription subunit 9 [Salmo salar]	0.0924663	1.02814	-0.0548969	0.136927	-0.2652	0.366115	0.254365	0.409141	-0.255403	-0.310945	-1.29339	-0.0325201	-0.348447	-0.878367	-0.52967	-0.73885	1	1	0
Ssa#S30272607	methionine-tRNA synthetase 2 precursor [Homo sapiens]	0.292714	0.571192	0.0632331	-0.117242	0.260564	0.264934	0.254714	0.317616	-0.997082	-0.623534	-0.437658	-0.188306	-0.894017	-0.426479	-0.577957	-0.27936	1	1	0
Omy#S16592344	MHC class I antigen [Oncorhynchus mykiss]	0.339456	-0.59722	0.0539074	0.27544	-1.06157	-1.53688	0.0706103	-0.331161	1.05587	-0.107973	-1.01247	0.503082	0.879805	0.873721	0.625261	0.635426	1	1	0
Ssa#S29966062	MHC class I antigen [Salmo salar]	0.173895	-0.804071	-0.0767869	-0.0232071	-1.13003	-0.915428	-0.0546942	-0.334818	0.739261	0.0741946	-0.301296	0.420405	0.930209	0.555416	0.513257	0.686544	1	1	0
Ssa#S29966061	MHC class I antigen [Salmo salar]	0.024638	-0.537946	-0.000719506	0.0261307	-1.09337	-0.786244	0.115444	-0.187615	1.04369	0.14534	-0.959353	0.7002	0.877529	0.263952	0.520286	0.638969	1	1	0
Omy#S15341056	MHC class Ia heavy chain precursor [Oncorhynchus mykiss] MHC class Ia heavy chain precursor [Oncorhynchus mykiss]	-0.0483065	-0.623591	-0.163201	-0.560706	-0.78891	-0.739974	-0.0180426	-0.882672	0.315375	0.683901	-0.411127	0.654753	0.34229	0.780749	0.0803606	0.514794	1	1	0
Ssa#S18892497	MHC class II [Salmo salar]	-0.240182	-1.23342	-0.335775	-0.535304	-1.13155	-1.81184	-0.277372	-1.41757	0.598004	0.450291	-1.06687	1.01099	0.500946	0.986653	0.831323	0.206798	1	1	0
Ssa#S30270832	MHC class II alpha [Oncorhynchus mykiss]	-0.196852	0.0507109	-0.275248	-0.232382	-0.441953	-0.386664	-0.00432164	-0.302625	-0.073145	0.170308	-0.502155		0.776787	0.790861	0.372708	0.164028	1	1	1
Ssa#GRASP209735629	Mid1-interacting protein 1 [Salmo salar]	0.0122137	1.00317	-0.214945	-0.115488	-0.161066	-0.140904	0.471848	0.304395	-0.493305	-0.453073	-0.658623	0.0732112	-0.698937	-0.6046	-0.533843	-0.899243	1	1	0
Ssa#GRASP221219503	Mimecan precursor [Salmo salar]	-2.35672	-3.63293	-3.06242	-1.91447	0.0353654	-3.35726	-2.08404	-3.13422	1.0356	1.58659	0.301605	1.8816	1.00369	0.137113	1.35378	-0.979851	1	1	0
Omy#CA384682	mitochondrial glycine cleavage system H protein [Danio rerio]	0.743821	-0.0436616	0.348212	0.284983	0.228814	-0.0725559	0.351022	0.117299	-1.00939	-0.32445	-1.27518	-0.49987	-0.898802	-0.730622	-0.946568	-0.789064	1	1	0
Ssa#GRASP209731747	Mitochondrial import inner membrane translocase subunit Tim22 [Salmo salar]	0.129666	0.620868	0.10732	0.0449902	0.0466708	0.267808	0.147316	0.498568	-0.421978	-0.456457	-0.000615116	-0.15465	-0.511735	-0.542292	-0.302284	-0.216143	1	1	0
Ssa#S31963430	Mitochondrial import receptor subunit TOM40 homolog [Salmo salar]	0.321222	1.23178	-0.0401469	-0.252118	-0.0795944	0.260875	0.286405	0.23385	-0.773896	-0.511943	-0.962763	-0.613727	-0.9012	-0.847093	-0.765997	-0.187915	1	1	0
Ssa#GRASP209737331	Mitochondrial intermembrane space import and assembly protein 40 [Salmo salar]	0.208078	0.807533	-0.0792836	0.0221035	0.0215062	-0.244405	0.243908	0.375388	-0.31578	-0.616805	-0.499519	-0.175248	-0.722444	-0.440974	-0.878223	-0.320349	1	1	0
Ssa#GRASP209731189	MKI67 FHA domain-interacting nucleolar phosphoprotein-like [Salmo salar]	-0.28895	0.817723	-0.443722	-0.211708	-0.235454	0.00212091	0.259416	0.415864	-0.789697	-0.311256	-0.230197	0.070655	-0.814153	-0.788523	-0.675573	-0.697532	1	1	0
Ssa#S18840784	multidrug resistance associated protein 2 [Oncorhynchus mykiss]	0.382079	-0.29005	0.895238	0.0983646	0.496011	0.15812	0.713038	0.605482	-0.354299	-0.579163	-0.353802	-0.477324	-0.519897	-0.738451	-0.743415	-0.413787	1	1	0
Ssa#S35524833	myocilin [Danio rerio]	-0.444622	-1.01694	-0.594971	-1.2901	-0.0354621	-1.64898	-1.60895	-1.5271	0.553732	-1.82312	-1.37868	-0.476545	0.456541	1.64958	1.99731	-0.676894	1	1	0
Ssa#S23871154	myomesin 2 [Salmo salar]	0.095638	-0.693653	0.242202	1.00844	-0.16294	1.77681	0.558084	1.04494	-0.821371	-0.950463	-0.609038	-0.898517	-0.439337	-1.14807	-0.599927	-1.35513	1	1	0
Ssa#S35492460	myosin binding protein H-like [Salmo salar]	0.174276	-0.896919	-0.935253	-0.983125	-1.01323	-0.970122	-0.692192	-0.819581	-0.102661	-1.08105	-0.706064	-0.100638	2.87646	1.61474	1.67692	0.00434168	1	1	1
Ssa#S31148871	myosin heavy chain [Oncorhynchus mykiss]	-0.324257	-1.4866	-1.91397	-1.72716	-1.40712	-1.60001	-0.629453	-0.94579	0.827124	-0.751427	-1.51418	-0.327677	2.18802	0.812454	2.05275	0.542927	1	1	1
Ssa#S31977813	myosin phosphatase-Rho interacting protein isoform 1 [Homo sapiens]	0.159688	0.0809117	0.417285	0.33947	0.440708	-0.0108556	0.380053	0.0991934	-0.210899	0.0117551	-1.08645	-0.337875	-0.229842	-0.424384	-0.424791	-0.66661	1	1	0
Ssa#GRASP209731665	Myosin regulatory light chain 2, smooth muscle isoform [Salmo salar]	0.231492	0.44734	0.572405	0.240943	0.144042	0.121046	0.405301	-0.255954	-0.856617	0.257048	-0.926494	-1.24207	-0.415324	-0.417522	-0.590549	-0.756961	1	1	0
Ssa#S35584469	myosin, heavy polypeptide 9, non-muscle [Homo sapiens]	-0.0867389	0.436022	0.102664	0.357985	0.158159	0.114777	0.341476	-0.053259	-1.34968	0.0722812	-0.579182	-0.262106	-0.33333	-0.421222	-0.378207	-0.694004	1	1	0
Ssa#S18892263	myostatin 1a [Salmo salar]	-1.77302	-0.567995	-0.732738	-1.23373	-0.660921	-1.55936	-1.31269	-1.44006	2.00645	-1.24096	-0.00386601	0.849123	1.11627	0.585168	2.08331	-0.933815	1	1	0
Ssa#S31975315	Myristoylated alanine-rich C-kinase substrate [Salmo salar]	-0.623869	-1.01739	-0.430477	-0.158924	0.184272	-0.261243	-0.257903	-0.574805	1.00565	0.708916	0.86847	0.230197	0.23735	0.477577	0.416141	0.37727	1	1	0
Ssa#S32008526	N2,N2-dimethylguanosine tRNA methyltransferase [Salmo salar]	0.110865	0.653126	-0.173837	0.433263	0.0807439	0.767356	0.207379	0.509072	-0.457396	-0.0515385	-0.15084	0.0231695	-0.64532	-0.769911	-0.592245	-0.462698	1	1	0
Ssa#GRASP223649037	N2,N2-dimethylguanosine tRNA methyltransferase [Salmo salar]	0.0828275	0.506229	-0.0429705	0.528291	0.0520535	0.50191	0.184608	0.509021	-0.27961	-0.427969	-0.02225	0.171712	-0.750991	-0.817308	-0.618931	-0.428726	1	1	0
Ssa#S35486251	NADP-dependent malic enzyme, mitochondrial precursor [Salmo salar]	-0.989587	-0.3257	-0.71128	-0.809461	0.318565	-0.655681	-0.616858	-0.447177	0.638079	0.55127	1.06758	0.323244	0.373014	0.569378	0.83071	0.0110979	1	1	0
Ssa#TC102149	Nattectin precursor [Salmo salar]	-3.21858	-3.12756	-2.73345	-1.6552	-0.402528	-1.50493	-2.32502	-2.61503	2.21667	1.24496	2.68782	0.0800692	0.585194	-0.127864	1.36122	0.562226	1	1	0
Ssa#S18861124	natural resistance associated macrophage protein-beta [Oncorhynchus mykiss]	1.01638	0.334792	0.388948	0.26952	-0.0288883	0.134511	-0.0478129	0.293122	-0.839549	-0.197999	-0.077749	-0.376719	-1.06031	-0.525144	-0.0392795	-0.45487	1	1	0
Ssa#S35694625	neurobeachin [Homo sapiens]	0.467756	-0.0543258	0.264842	0.0325889	0.226688	-0.0689614	0.190247	0.658886	-0.874974	-0.50326	-0.569457	-0.215213	-0.529017	-0.569265	-0.545608	-0.316171	1	1	0
Omy#CX260733	neuroepithelial cell transforming gene 1 isoform 2 [Homo sapiens]	-0.186209	0.646498	0.090801	-0.0237547	0.125034	-0.0669503	0.0829618	0.282383	-0.514224	-0.254393	-0.215719	0.109183	-0.555106	-0.470578	-0.348468	-0.798603	1	1	0
Ssa#S35562877	neuronal guanine nucleotide exchange factor isoform 2 [Homo sapiens]	-0.221678	-0.374516	-0.152953	-0.0839803	-0.409118	-0.0823704	-0.238001	-0.373918	0.924527	0.184037	0.187812	0.40693	0.700778	0.523394	0.214855	0.432428	1	1	0
Omy#S34425162	Neuronal pentraxin-1 precursor [Salmo salar]	0.0165286	0.113184	0.346792	0.104183	-0.0979964	0.76955	0.214953	0.633458	-0.46963	-0.104559	-0.292316	-0.146326	-0.54953	-0.552167	-0.512079	-0.541523	1	1	0
Ssa#S48434934	Neuroplastin [Salmo salar]	0.562614	0.445507	0.6363	0.449248	0.105686	-0.263919	0.546533	0.247236	-0.636665	-0.33584	-1.08064	-0.153808	-0.295503	-0.431532	-0.564584	-1.03448	1	1	0
Omy#BX082697	NF-kappa-B inhibitor alpha [Oncorhynchus mykiss]	0.0793588	0.22577	0.0229757	0.0562437	-0.0479698	0.0262336	0.127493	0.458569	-0.206854	-0.358776	-0.329547	0.0806367	-0.593489	-0.298927	-0.420298	-0.704187	1	1	0
Ssa#S32009884	nibrin isoform 1 [Homo sapiens]	-0.130264	-0.668144	-0.0937079	-0.0362272	0.183693	-0.377615	-0.134251	-0.496725	0.712654	0.43663	0.422407	0.573598	0.57883	0.445738	0.514083	0.0339405	1	1	0
Ssa#S35566020	NOD3 protein [Homo sapiens]	-0.292125	-1.51617	-0.510167	-0.136031	-0.188095	0.105982	-0.537086	-0.562789	0.71022	0.678198	0.91728	0.722932	0.400213	0.473016	0.202772	0.561686	1	1	0
Ssa#S46932347	non-metastatic cells 1 protein [Salmo salar]	0.0479874	-1.1177	-0.662234	-1.72123	0.64235	-1.86639	-1.16572	-1.70236	0.106067	0.282557	0.214405	0.0818133	-0.424961	1.50379	1.60498	0.818469	1	1	0
Ssa#S31968079	organic solute transporter alpha [Homo sapiens]	0.608668	0.222255	-0.353528	0.308111	0.224322	-0.209267	0.0948626	0.531801	-0.645061	-0.434658	-0.775932	-0.0495419	-0.158761	-0.639452	-0.408584	-1.02488	1	1	0
Ssa#GRASP209154585	Ornithine decarboxylase 1 [Salmo salar]	-0.0784237	1.73486	-0.636744	-0.822253	-0.987905	-0.0587023	0.0829626	0.503219	-0.966219	-1.21117	-0.0973215	0.169285	-1.41547	-1.46955	-1.38057	-1.26571	1	1	1
Ssa#GRASP209733017	Osteoclast-stimulating factor 1 [Salmo salar]	0.486333	0.485295	0.198971	0.270897	-0.0814864	0.201878	0.20887	0.181	-0.68508	-0.600511	-0.819183	-0.636198	-0.425826	-0.758868	-0.479561	-0.370966	1	1	0
Ssa#TC98279	Overexpressed breast tumor protein homolog [Salmo salar]	-0.232544	0.849121	-0.308957	0.144853	0.361833	0.168865	0.175187	0.694989	-0.995773	-0.427942	-0.577357	-0.668455	-0.811408	-0.595174	-0.530365	-1.15578	1	1	0
Ssa#TC98412	Overexpressed breast tumor protein homolog [Salmo salar]	0.0467523	1.05916	0.142312	-0.137324	0.259773	-0.574894	0.488094	0.199181	-0.889422	-0.447089	-1.01317	-0.285825	-0.622271	-0.420419	-0.61979	-0.60767	1	1	0
Ssa#GRASP209736823	Para-hydroxybenzoate--polyprenyltransferase, mitochondrial precursor [Salmo salar]	-0.0099362	0.79164	0.192272	-0.0219926	-0.228323	0.0701245	0.283625	0.422842	-0.146213	-0.580501	-0.488237	-0.192395	-0.197742	-0.688466	-0.361357	-0.592182	1	1	0
Ssa#GRASP209734467	Parvalbumin beta 1 [Salmo salar]	-2.66917	-2.6437	-2.8196	-2.60807	-0.451939	-2.48111	-2.66367	-2.32603	0.683073	-2.47296	-1.99699	-1.87769	2.29926	1.83724	2.24866	0.556165	1	1	1
Ssa#S35559283	peptidylarginine deiminase [Oncorhynchus mykiss]	0.144864	-0.249303	0.59294	0.158036	0.35854	-0.0170512	0.491953	0.141115	-0.560709	0.560522	-0.6573	-0.217622	-0.530827	-0.613414	-0.67592	-0.18311	1	1	0
Ssa#EG862637	Periostin precursor [Salmo salar]	-1.8306	-1.31179	-1.09584	-0.828975	0.213659	-2.06491	-0.477925	-1.01507	1.27106	0.739049	0.862261	1.33241	0.963946	1.56656	0.87937	-0.106405	1	1	0
Ssa#EG845011	Periostin precursor [Salmo salar]	-1.91858	-0.978971	-1.01688	-0.726938	0.0389635	-1.82184	-0.221558	-1.20136	1.29772	0.672742	0.787325	1.34088	1.13719	1.29135	0.622768	0.0134681	1	1	0
Ssa#GRASP221220609	Peroxisomal coenzyme A diphosphatase NUDT7 [Salmo salar]	0.2787	-0.210048	0.522687	0.301848	-0.245127	0.477733	0.512925	0.452339	-0.368924	-0.335072	-1.19715	0.165079	-0.109809	-0.367427	-0.590669	-0.552879	1	1	0
Ssa#S35582199	peroxisome proliferator-activated receptor gamma, coactivator-related 1 [Homo sapiens]	0.0772985	0.910578	-0.413327	-0.0687424	-0.22252	0.121631	0.287786	0.207795	-0.760407	-0.308467	0.745577	-0.0555524	-0.830724	-0.731194	-0.605116	-0.496447	1	1	0
Ssa#GRASP209150968	PESC_SALSA RecName: Full=Pescadillo homolog	0.263775	0.822046	-0.269418	0.104009	-0.111561	0.112137	0.397721	0.386078	-0.427807	-0.10371	-0.783107	0.186746	-0.285653	-0.620898	-0.609675	-0.214683	1	1	0
Ssa#GRASP209155545	phosphatase 1G [Salmo salar]	0.112273	1.12081	-0.232827	0.127924	-0.114888	0.0555678	0.0738393	0.664417	-0.679318	0.209564	-0.642364	-0.256221	-0.697916	-0.804217	-0.178589	-0.69052	1	1	0
Ssa#S46932184	phosphoglycerate mutase 2-1 (muscle) [Salmo salar]	0.330032	-2.10146	-3.82307	-1.38305	1.55501	-2.53835	-2.6014	-1.24228	-1.03894	-3.2438	-2.65145	-1.3494	1.59069	1.79652	1.65824	0.394099	1	1	1
Omy#S15335323	phosphoinositide-3-kinase, catalytic, gamma polypeptide [Danio rerio]	-0.405169	-0.292792	-0.216121	-0.640994	-0.253317	-1.01308	0.0352492	-0.421691	0.29285	0.642971	-0.0319686	0.925206	0.358445	0.922472	0.0957116	0.227955	1	1	0
Ssa#S47624945	Phospholipase A-2-activating protein [Salmo salar]	0.141785	0.718988	-0.116324	0.0869678	-0.0779169	0.303493	0.16948	0.654905	-0.170758	-0.445602	-0.396821	-0.657393	-0.297532	-0.678438	-0.193274	-0.49345	1	1	0
Ssa#GRASP209155075	Phosphorylase b kinase gamma catalytic chain, testis/liver isoform [Salmo salar]	0.0553061	0.346158	0.105215	0.472112	0.202367	0.444417	0.402999	0.151605	-0.566132	-0.611424	-0.389142	-0.113521	-0.395857	-0.5592	-0.29038	-0.47404	1	1	0
Ssa#DW532898	platelet derived growth factor A chain [Oncorhynchus mykiss]	-0.804979	-1.1446	-0.266885	0.398313	0.0235311	-0.00705831	-0.575866	-0.97563	0.866266	0.0609653	1.6464	0.0759471	0.41081	0.714794	0.763366	0.817937	1	1	0
Ssa#GRASP209154393	Pleckstrin homology Sec7 and coiled-coil domains-binding protein [Salmo salar]	-0.410694	-0.589731	-0.426923	-0.36381	-0.200763	-0.296432	-0.54218	-0.771402	0.897449	0.753733	0.0196415	0.63843	0.571658	0.31602	0.481305	0.126018	1	1	0
Ssa#S50369742	Poliovirus receptor-related protein 1 [Salmo salar]	-0.176936	-0.675866	-0.887952	-0.383376	-0.27756	-0.684582	-0.461952	-0.0762192	-0.0700717	1.0379	-0.222443	0.419099	0.694652	0.881992	0.401536	0.475084	1	1	0
Ssa#KSS4742	Poliovirus receptor-related protein 1 precursor [Salmo salar]	-0.268261	-0.53522	-0.540343	-0.203674	-0.481587	-0.354046	-0.442008	-0.22656	-0.22711	0.79624	-0.156732	0.614176	0.619062	0.462681	0.345581	0.316777	1	1	0
Ssa#S35665037	Poliovirus receptor-related protein 1 precursor [Salmo salar]	-0.559454	-0.333689	-0.503437	-0.11004	-0.249743	-0.194501	-0.346748	-0.120006	-0.263329	0.76348	-0.0678872	0.523285	0.567347	0.538252	0.420616	0.209668	1	1	0
Ssa#TC104138	polo-like kinase 2 [Homo sapiens]	-0.130243	0.198153	0.429782	0.262596	-0.158611	0.929729	0.414231	0.177467	-0.0556651	0.0591679	0.379224	-0.501475	-0.9185	-0.549339	-0.803041	0.222725	1	1	0
Ssa#GRASP223648083	PR domain zinc finger protein 9 [Salmo salar]	0.275431	0.646879	-0.518977	0.705904	-0.210233	1.17111	-0.304766	1.06511	-0.104304	-0.140123	0.735002	0.375389	-0.662596	-1.13676	-0.403686	-0.358794	1	1	1
Ssa#GRASP209154713	Proactivator polypeptide precursor [Salmo salar]	-0.211693	-0.613934	-0.757093	-0.664201	-0.626119	-1.51495	-0.614047	-0.730624	0.46786	0.599282	-0.0951979	1.36773	0.768986	0.914535	0.450254	0.878514	1	1	0
Ssa#GRASP223649021	Probable ATP-dependent RNA helicase DDX5 [Salmo salar]	0.230184	0.513645	-0.272859	-0.347907	-0.12323	0.608225	0.317618	0.64406	-0.501981	-0.646461	-0.244986	0.298549	-1.45002	-0.904836	-1.01815	-0.546917	1	1	1
Ssa#S48405578	Probable ATP-dependent RNA helicase DDX5 [Salmo salar]	0.132956	0.460795	0.0674711	-0.335885	0.0457893	0.758802	0.663079	0.350324	-0.34793	-0.31583	-0.269132	0.37076	-0.715602	-0.695487	-0.848397	-0.137349	1	1	0
Ssa#S35693496	Probable ATP-dependent RNA helicase DDX5 [Salmo salar]	0.09092	0.348649	0.0878853	-0.311955	0.0267563	0.670959	0.51788	0.412091	-0.593021	-0.186942	-0.428488	0.27367	-0.746177	-0.586813	-0.755266	-0.310013	1	1	0
Ssa#S35507336	Probable E3 ubiquitin-protein ligase MYCBP2 [Salmo salar]	0.257984	0.445163	-0.228604	0.65124	0.0714427	0.333553	-0.190002	0.486271	-0.166859	0.234808	-0.0876219	-0.499361	-0.409842	-0.728912	-0.0125713	-0.627428	1	1	0
Ssa#GRASP223649157	Probable glutamyl-tRNA synthetase, mitochondrial precursor [Salmo salar]	0.392679	0.347567	0.262278	-0.454153	0.278225	0.417145	0.470283	0.367796	-0.447523	0.261579	-0.381667	-0.520538	-1.60996	-0.623622	-0.786744	-0.430689	1	1	0
Ssa#GRASP209733681	Probable protein COQ10, mitochondrial precursor [Salmo salar]	0.813367	0.818134	0.0971555	-0.442343	-0.336154	0.178695	0.350778	1.78126	-1.34226	-1.83472	-1.60542	-0.801811	-2.156	-1.72283	-1.94735	-1.81072	1	1	0
Ssa#TC87272	programmed cell death 2-like [Homo sapiens]	0.225522	0.603241	-0.366084	0.3161	-0.11789	0.187218	0.405178	0.682224	-0.595335	-0.428612	-0.144044	-0.409442	-0.331758	-0.681232	-0.491137	-0.925684	1	1	0
Ssa#GRASP223649065	Programmed cell death protein 4 [Salmo salar]	-0.208188	-1.47146	-0.144459	-0.221157	-0.307265	-0.416166	-0.185885	-0.511047	0.457448	1.03903	-0.357809	0.891548	0.6486	0.618742	0.414078	0.314962	1	1	0
Ssa#S35510656	progressive ankylosis protein [Homo sapiens]	0.534401	0.424845	-0.0775418	0.494006	-0.00098674	0.264756	0.0316544	0.496938	-0.0292919	-0.288934	-0.812481	-0.178505	-0.501124	-0.770058	-0.255128	-0.940851	1	1	0
Ssa#GRASP209155827	Proline synthetase co-transcribed bacterial homolog protein [Salmo salar]	0.357942	0.48436	0.0239033	0.32336	0.0350585	0.241036	0.161781	0.661108	-0.611215	-0.562937	-0.554627	-0.614367	-0.341343	-0.67335	-0.472565	-0.507597	1	1	0
Ssa#GRASP223649059	Prolyl 4-hydroxylase subunit alpha-2 precursor [Salmo salar]	-0.787385	-1.25816	-0.501954	-0.542727	0.473125	-0.752561	-0.536511	-1.18446	0.707857	0.824767	1.09791	0.81035	0.48626	0.758389	0.602202	0.0998981	1	1	0
Ssa#S35566283	prominin 2 [Homo sapiens]	0.458056	-0.482923	0.691545	0.523083	0.122276	0.417036	0.688122	0.102633	-0.602381	-0.0388671	-0.379871	-0.0679762	-0.790958	-0.456992	-0.308245	-0.597085	1	1	0
Ssa#S35702423	protein BAP28 [Homo sapiens]	0.0947565	1.2102	-0.0839126	0.131029	-0.454129	0.0701654	0.419001	0.623115	-0.769246	-0.253238	-0.509869	0.123591	-0.340873	-0.804742	-0.766387	-0.741623	1	1	0
Ssa#TC106588	protein phosphatase 5, catalytic subunit [Homo sapiens]	0.0626687	1.20498	-0.287908	0.244518	-0.253358	-0.0250638	0.149883	0.619148	-0.724073	-0.767296	-0.816864	-0.483381	-0.539429	-1.079	-0.928346	-0.777063	1	1	0
Ssa#CA061990	Protein-L-isoaspartate O-methyltransferase domain-containing protein 1 [Salmo salar]	-0.879601	-1.58653	-0.781007	-0.872695	-0.32273	-0.769532	-1.30323	-0.301031	1.95569	0.351764	1.50077	0.362535	0.628158	1.30406	0.595114	-0.173454	1	1	0
Ssa#GRASP209152621	Proto-oncogene tyrosine-protein kinase LCK [Salmo salar]	-0.201911	-0.544524	-0.514208	-0.249318	-0.303048	-0.428313	-0.323636	-0.59801	0.643662	0.561445	-0.0233626	0.671338	0.605219	0.664287	0.163439	0.248513	1	1	0
Ssa#GRASP209154193	P-selectin precursor [Salmo salar]	0.889023	2.06623	-0.178558	-0.293682	-0.666444	0.459491	0.182546	1.10907	-0.786926	-0.759705	-0.548107	-0.374611	-1.27529	-1.14645	-0.810222	-0.765452	1	1	0
Ssa#STIR39820	putative sodium hydrogen exchanger 3b [Oncorhynchus mykiss]	0.397864	-0.412204	0.548836	0.552551	-0.00963361	0.585279	0.275168	0.473489	-0.695422	0.392969	-0.630876	-0.19488	-1.13871	-0.860527	0.132954	-0.951008	1	1	0
Ssa#GRASP209155973	Pyruvate kinase muscle isozyme [Salmo salar]	0.335454	0.924559	0.207827	0.0297394	-0.526763	0.164459	-0.0143616	0.473635	0.0474124	-0.4529	-0.105906	-0.502999	-0.443175	-0.602466	-0.592752	-0.812268	1	1	0
Ssa#S48403946	Pyruvate kinase muscle isozyme [Salmo salar]	0.147212	0.823575	0.451352	-0.152143	-0.373546	-0.0697256	0.0727379	0.58852	0.395218	-0.5769	-0.242091	-0.526766	-0.727423	-0.514857	-0.565993	-0.415099	1	1	0
Ssa#S35506305	Ras GTPase-activating protein nGAP [Salmo salar]	-0.415807	-1.16313	-0.270104	-0.311097	-0.587001	-0.27577	-0.546962	-0.741978	0.781293	0.829078	0.335955	0.890275	0.771825	0.657772	0.225842	0.484043	1	1	0
Ssa#GRASP223647955	Ras GTPase-activating protein nGAP [Salmo salar]	-0.362782	-1.40804	-0.0395745	-0.429311	-0.543113	-0.333776	-0.264201	-0.61385	0.997892	0.814089	-0.0750291	0.879376	0.58075	0.691153	0.165355	0.419793	1	1	0
Ssa#GRASP209155813	Ras GTPase-activating protein-binding protein 2 [Salmo salar]	0.0966911	0.833124	-0.00411129	-0.35118	-0.177955	-0.529108	0.612388	0.149394	-0.407383	-0.469994	-0.809524	0.251912	-0.579224	-0.543166	-1.05092	-0.506819	1	1	0
Ssa#CL457Contig1	Ras-related C3 botulinum toxin substrate 2 precursor putative mRNA, complete cds	-0.847245	-0.500916	-0.516919	-0.492148	-0.324052	-0.401303	-0.107126	0.372482	0.777058	0.445435	0.340593	0.834719	0.375497	0.393714	0.372041	0.924831	1	1	0
Ssa#GRASP209153891	Ras-related protein Rab-6A [Salmo salar]	0.19154	0.328688	-0.155314	0.559526	0.0171481	0.520127	-0.0184288	0.494959	-0.0636227	-0.24733	0.0120711	-0.258593	-0.514687	-0.532051	-0.187506	-0.280536	1	1	0
Ssa#GRASP223648523	Regulator of chromosome condensation [Salmo salar]	0.160385	1.25568	-0.0487347	0.178212	-0.353677	0.386012	0.194973	0.614071	-0.368087	-0.969341	-0.132921	-0.888222	-0.664515	-0.777556	-0.725911	-0.417201	1	1	0
Ssa#GRASP209736989	Regulator of G-protein signaling 1 [Salmo salar]	0.118813	0.193487	0.469311	0.363517	0.51823	0.203543	0.77093	-0.155388	0.0407651	-0.243883	-0.612302	0.101842	-0.968235	-0.276444	-0.827636	-0.371571	1	1	0
Ssa#GRASP209155797	Regulator of G-protein signaling 14 [Salmo salar]	0.050397	0.310952	0.130892	0.360585	-0.148772	0.675833	-0.0298745	0.228699	-0.597718	-0.27025	-0.0558689	-0.875076	-0.624313	-0.54332	-0.549986	-0.324502	1	1	0
Ssa#GRASP221219553	Relaxin-3 [Salmo salar]	-0.758297	-0.904006	0.786522	1.13012	2.2156	-0.953478	0.468389	1.68035	-2.03571	-1.31621	-1.62058		-2.19025	-2.37762	-1.98667	-1.7374	1	1	0
Ssa#GRASP209154487	Rho GDP-dissociation inhibitor 1 [Salmo salar]	0.469552	0.351414	0.171178	0.255635	0.224179	0.0452263	0.174641	0.174371	-0.684109	-0.452674	-0.503687	-0.303734	-0.553253	-0.548565	-0.454556	-0.339465	1	1	0
Ssa#TC110464	Rho GTPase-activating protein 15 [Salmo salar]	-0.298921	-0.729393	-0.447845	-0.635603	0.40322	-0.500318	-0.471896	-0.560981	0.414527	0.691058	1.11334	0.43555	0.410984	0.726238	0.413372	0.0693548	1	1	0
Ssa#TC100539	Rho guanine nucleotide exchange factor (GEF) 19 [Homo sapiens]	-0.174721	-1.0641	-0.0792762	-0.109236	-0.026328	-0.153229	-0.487982	-0.528161	0.299206	0.34821	0.647371	0.039107	0.447274	0.510987	0.465873	0.506736	1	1	0
Ssa#S31981759	Ribonuclease T2 precursor [Salmo salar]	-0.497697	-1.27855	-0.358666	-0.330924	-0.748882	-1.05875	-0.226322	-0.846958	0.847568	0.619895	-0.0942095	1.00237	1.22798	0.610429	0.489092	0.718494	1	1	0
Ssa#DW550176	Serine protease HTRA1 [Salmo salar]	-0.975346	-1.36503	-0.11896	-0.860172	0.111769	-0.868155	-0.269732	-0.499797	1.11939	1.00455	1.48902	0.347543	0.435367	1.28094	0.832191	0.205315	1	1	0
Ssa#GRASP223648139	Serine/threonine-protein kinase PAK 3 [Salmo salar]	-0.588385	-0.270646	-0.502137	-0.114581	-0.0985249	-0.731064	-0.43311	-0.75946	0.753153	-0.101951	0.770226	1.08813	0.338882	0.423232	0.457578	0.105495	1	1	0
Ssa#S23871394	SET and MYND domain containing 1 [Homo sapiens]	0.546448	-0.653263	-0.701753	-0.580378	0.599791	-0.703602	-0.690361	-0.57735	-0.154152	-0.671192	-0.669648		1.32505	1.7966	1.11844	0.123206	1	1	1
Ssa#GRASP209731647	SH2 domain-containing protein 1A [Salmo salar]	-0.596924	-0.773702	-0.722658	-0.367178	-0.171639	-0.438311	-0.308653	-0.38468	0.826566	1.11341	0.180309	0.389848	0.427991	0.880975	0.442057	0.261793	1	1	0
Ssa#S35531739	SH2 domain-containing protein 4A [Salmo salar]	0.20944	0.296706	0.223494	0.0544913	0.0897375	0.592943	0.294134	0.0780582	-0.256699	0.233536	-0.865038	0.456135	-0.744569	-0.382686	-0.605931	-0.677196	1	1	0
Ssa#GRASP209156141	SH3 domain-containing kinase-binding protein 1 [Salmo salar]	-1.03455	-1.28824	-0.840699	-0.998078	0.449089	-0.88316	-0.373331	-0.890143	0.648361	0.656024	1.13948	0.939215	0.360536	0.833923	0.394202	0.421917	1	1	0
Ssa#S35475800	Shaker-related potassium channel Tsha2 [Oncorhynchus mykiss]	-0.177692	-0.796375	-0.0749679	-0.224026	0.284031	0.284386	-0.610411	-0.165028	-0.752527	-0.406341	0.461749	-0.311135	0.663539	0.218534	0.895895	1.04275	1	1	1
Ssa#TC101630	similar to collagen alpha1 type VI- [Danio rerio]	-1.50911	-1.24308	-2.06552	-0.671391	0.325662	-2.1956	-1.22524	-1.20327	1.61159	0.303673	0.986102	0.800174	1.53634	0.726776	1.40756	-0.296074	1	1	0
Ssa#STIR23606	similar to Family with sequence similarity 45, member A [Danio rerio]	0.469118	0.475698	0.399841	0.491277	0.420382	0.229399	0.24985	0.0747922	-0.469197	-0.0907191	-0.236775	0.0589161	-0.408113	-0.329793	-0.46019	-0.555713	1	1	0
Ssa#S31998488	similar to mKIAA2005 protein [Danio rerio]	0.212858	0.341175	0.413524	0.403909	0.197198	0.0624236	-0.003844	1.61196	-2.46698	0.269474	-0.934659	0.17577	-1.04454	-0.314524	-1.88006	-1.49069	1	1	0
Omy#CU065019	similar to type VII collagen [Danio rerio]	-1.20497	-2.32367	-0.435946	0.381726	0.340091	-0.12629	-0.815782	-0.93046	0.769154	0.588072	0.560855	-0.0897071	0.855994	0.50948	0.767749	0.542897	1	1	0
Ssa#GRASP223648615	Sodium- and chloride-dependent GABA transporter 2 [Salmo salar]	0.00588843	0.27286	0.229452	0.3709	0.312074	1.05156	0.476609	0.769354	-1.01262	-0.681866	-1.1188	-0.718301	-1.00645	-1.34802	-0.986004	-0.527419	1	1	0
Ssa#S35534520	Sodium- and chloride-dependent GABA transporter 2 [Salmo salar]	0.23124	0.368604	0.185853	0.479312	-0.0612115	0.213294	0.0751492	0.51111	-0.2983	-0.27687	-0.48731	-0.290571	-0.357867	-0.509696	-0.358009	-0.546705	1	1	0
Ssa#S30240210	sodium/hydrogen exchanger isoform 2 [Oncorhynchus mykiss]	0.534237	-0.18183	0.80105	0.0650321	0.370541	-0.145816	0.406107	1.00245	-0.436999	-0.926404	-0.81104	-0.90073	-1.18469	-0.762271	-0.927112	-1.06413	1	1	0
Ssa#S50837928	Sodium/potassium-transporting ATPase subunit alpha-1 precursor [Salmo salar]	0.760188	0.484761	0.20685	-0.0701754	0.193739	-0.444114	0.44445	0.477612	-0.555177	-0.207098	-1.18101	-0.220298	-0.235562	-0.456157	-0.615452	-0.532901	1	1	0
Ssa#S50689480	Sodium/potassium-transporting ATPase subunit alpha-1 precursor [Salmo salar]	0.23464	0.460927	0.152715	0.304454	0.197017	-0.296168	0.212722	0.734549	-0.571188	-0.45387	-0.382146	-0.166832	-0.236447	-0.525385	-0.46791	-0.564922	1	1	0
Ssa#GRASP209154965	Sodium-dependent phosphate transporter 1-A [Salmo salar]	0.272416	1.20361	-0.0585736	0.358765	-0.317799	0.27317	0.357606	0.418839	-0.627832	-0.408671	-1.21612	-0.312087	-0.620881	-1.04319	-0.784827	-0.729385	1	1	0
Ssa#DY705572	solute carrier family 1, member 4 [Homo sapiens]	0.0576269	-0.0341311	0.200487	0.583771	0.426122	0.533967	0.397706	0.34955	0.311046	-0.493629	-6.45518e-05	-0.19474	-0.829145	-0.7017	-0.575354	-0.00249609	1	1	0
Omy#TC154945	sphingolipid C4-hydroxylase/delta 4-desaturase [Homo sapiens]	0.322754	0.796333	0.164856	0.765672	-0.380067	0.624123	-0.076666	0.485315	-0.602754	-0.342331	-0.547015	-0.611587	-0.547868	-0.685906	-0.560611	-0.693528	1	1	0
Omy#S34315104	sphingomyelin synthase 2 [Homo sapiens]	-2.16184	-1.9613	-1.85857	-1.37578	0.426642	-1.90356	-1.43712	-1.98231	0.625369	0.0332648	1.84532	0.192898	0.120058	2.00068	0.858719	0.385085	1	1	0
Ssa#GRASP209153931	Splicing factor, arginine/serine-rich 7 [Salmo salar]	-0.0618682	-0.558096	-0.242346	-0.00988316	0.257842	-0.454999	-0.657341	-0.260359	0.5206	0.170339	0.49651	0.247718	0.54792	0.385541	0.521156	0.27527	1	1	0
Ssa#TC106594	sterile alpha motif domain containing 9-like [Homo sapiens]	-0.138412	-0.0620433	0.56243	0.00665387	0.133243	0.568697	0.57434	1.95448	0.109131	0.462255	-0.34463	0.878076	-1.27272	0.0284266	-1.83673	-1.48651	1	1	1
Ssa#GRASP223648537	Stress-70 protein, mitochondrial precursor [Salmo salar]	0.804473	0.530175	-0.0839601	-0.568891	-0.129177	-0.52209	0.578941	0.379238	-0.986695	-0.345482	-0.917883	-0.023476	-0.764787	-0.33585	-1.18335	-0.947413	1	1	0
Ssa#S31984566	suppressor of Ty 3 homolog isoform 1 [Homo sapiens]	0.279516	0.142364	0.795431	0.138365	0.229534	0.876795	0.684293	-0.0844779	-0.306628	-0.221851	-0.74527	-0.116356	-0.403324	-0.516293	-0.514247	-0.0847963	1	1	0
Ssa#EG858153	SV2 related protein [Homo sapiens]	0.533808	-0.611746	0.665106	0.213015	-0.0695171	-0.275406	0.435949	1.03573	-0.441884	0.00244643	-1.09596	-0.264169	-0.231892	-0.51255	-0.75695	-0.806523	1	1	0
Ssa#S35581420	SWI/SNF-related matrix-associated actin-dependent regulator of chromatin a1 isoform b [Homo sapiens]	-0.489659	-0.90957	-0.447417	-0.282388	-0.508373	-0.214855	-0.41697	-0.670099	0.865059	0.595736	0.588961	0.387897	0.899683	0.483288	0.572489	0.283954	1	1	0
Ssa#S35543445	synaptonemal complex protein SC65 [Homo sapiens]	-1.38806	-1.58494	-1.61732	-0.815741	0.56658	-0.921939	-0.62695	-0.925518	1.11614	0.914521	1.70196	0.533529	0.43127	0.739765	0.822629	0.248201	1	1	0
Ssa#S19630248	T cell receptor alpha chain [Salmo salar]	-0.739499	-1.00435	-0.353716	-0.733475	-0.612145	-0.601423	-0.506222	-0.78676	0.862901	0.961691	-0.0139874	1.09132	0.689527	0.84315	0.381613	0.774766	1	1	0
Ssa#S35685588	Tax1 (human T-cell leukemia virus type I) binding protein 3 [Homo sapiens]	0.238075	-0.260261	0.769352	0.587741	0.223609	0.319182	0.394694	0.676832	-0.457772	-0.465616	-0.711566	-0.650681	-0.73057	-0.396063	-0.675734	-0.233584	1	1	0
Ssa#S18892491	T-cell antigen receptor [Salmo salar]	-0.760075	-1.88716	-1.05484	-0.287092	-0.28004	-0.995715	-0.971319	-0.989771	1.23072	0.561965	0.675962	0.944074	0.947301	0.896074	0.631215	1.03521	1	1	0
Omy#NP565024	T-cell receptor beta chain [Oncorhynchus mykiss]	-0.458892	-1.19516	-0.187847	-0.73085	-0.235175	-0.0118763	-0.131181	-0.594756	0.862358	0.735661	0.8624	1.05705	0.349234	0.831044	0.274478	0.947499	1	1	0
Omy#S15340650	T-cell receptor beta chain [Oncorhynchus mykiss]	-0.418294	-0.776216	-0.273926	-0.321746	-0.145608	0.163665	-0.177072	-0.677852	0.424746	0.746005	0.727366	0.0624141	0.117063	0.728532	0.310036	0.698053	1	1	0
Ssa#CA061607	testis expressed sequence 2 [Homo sapiens]	-1.39681	-1.1344	-1.24631	-2.97971	-0.223817	-3.58032	-2.38035	-1.56162	1.159	0.474287	-0.093108	1.18708	0.981338	1.06818	1.55894	0.519266	1	1	0
Ssa#GRASP209735163	Tetraspanin-8 [Salmo salar]	-0.646512	-0.49628	-0.511998	-0.653111	-0.743925	0.0543874	-0.735536	-0.274833	0.72277	0.423751	1.03674	0.368486	0.897813	0.481445	0.877495	0.889488	1	1	0
Ssa#GRASP209737199	Thymidine kinase, cytosolic [Salmo salar]	0.611033	0.682412	0.33015	-0.454858	-0.312858	0.0585474	0.556834	-0.163307	-0.733399	-0.923152	-1.41251	-1.16292	-1.20602	-1.50462	-1.27083	-0.0499745	1	1	0
Ssa#GRASP209155211	Thymidine phosphorylase [Salmo salar]	-1.15887	-0.749177	-0.47006	-0.810032	-0.238952	-0.504354	-0.583619	-0.445116	1.0107	0.992144	0.651896	0.79913	0.689827	0.841811	0.760307	0.85305	1	1	0
Ssa#S35589397	Thymus-specific serine protease [Salmo salar]	-0.423292	0.218886	-0.672649	-0.835137	-0.0803997	-1.49653	-1.19372	-0.114353	0.740655	0.159895	-0.247933	0.194616	0.85943	0.539163	1.44396	-0.308873	1	1	0
Ssa#S35514973	toxin-1 [Oncorhynchus mykiss]	0.312784	-0.255022	-0.588448	-1.10805	-0.363659	-1.23223	-1.01657	0.70114	0.559629	-1.42444	-0.792011		1.31827	1.05747	0.8898	0.212557	1	1	0
Ssa#GRASP209155615	Transforming growth factor-beta-induced protein ig-h3 [Salmo salar]	-1.3231	-0.471756	-1.32187	-1.36895	0.318533	-2.43206	-0.963566	-1.12439	0.785784	0.470228	0.431183	1.12287	1.07846	0.890134	1.45356	-0.342041	1	1	0
Ssa#GRASP209732653	Transgelin-2 [Salmo salar]	0.281196	0.0496493	0.377223	0.0172634	0.211944	0.00385649	0.315953	0.368862	-0.574563	-0.459473	-0.955125	-0.588716	-0.674904	-0.447168	-0.541678	-0.634379	1	1	0
Ssa#GRASP209154313	Translocation-associated membrane protein 2 [Salmo salar]	-0.890556	-0.57972	-0.749309	-0.615183	0.0330709	-0.600817	-0.479798	-0.63675	0.975612	0.302301	1.09621	0.946084	0.59571	0.34745	0.778064	0.184694	1	1	0
Ssa#S31973974	Transmembrane and TPR repeat-containing protein 4 [Salmo salar]	-0.570819	-1.84011	-0.164579	-0.704885	0.28479	-0.607741	-0.445751	-1.05877	0.745387	0.902823	1.19118	0.274978	0.372629	1.07459	0.904002	0.754245	1	1	0
Ssa#GRASP223648543	Transmembrane protein 184A [Salmo salar]	0.273571	0.00299804	0.108374	0.77702	0.169828	0.472825	0.0737024	0.148866	-0.299219	-0.164398	-0.88364	-0.386921	-0.518085	-0.212831	-0.308572	-0.790739	1	1	0
Ssa#S50369372	Transmembrane protein 186 [Salmo salar]	0.373804	0.694529	0.125384	-0.0947248	-0.11449	0.0109494	0.375912	0.40107	-0.628819	-0.305428	-0.633	0.00825649	-0.91635	-0.30333	-0.49562	-0.276965	1	1	0
Omy#TC151470	trinucleotide repeat containing 6C [Homo sapiens]	-0.534191	-1.3724	0.237426	-0.404169	-0.0256296	-0.158176	0.111846	-0.674291	0.925426	0.603573	0.83952	0.497015	0.453036	0.646937	0.518194	0.881453	1	1	0
Ssa#S35526121	Troponin T, fast skeletal muscle isoforms [Salmo salar]	-0.360985	-2.336	-4.11155	-3.68398	0.688108	-3.40581	-1.9077	-1.78312	0.109315	-3.52239	-3.36557	-1.86759	2.46375	1.74857	2.03166	-0.119112	1	1	1
Ssa#KSS3153	TSN9_SALSA RecName: Full=Tetraspanin-9; Short=Tspan-9	-0.603157	-0.352351	-0.80057	-0.283644	0.469111	-1.08702	-0.0540893	-0.774281	0.170197	0.0479922	0.644664	0.8224	0.782548	0.776715	0.541078	0.328068	1	1	0
Ssa#GRASP223648221	Tubulin alpha-1A chain [Salmo salar]	-0.20366	-0.768892	-0.39513	-0.519842	0.0278119	-0.817354	-0.512347	-0.822811	0.784463	0.836588	1.31268	0.129139	-0.0759254	0.77509	0.553415	0.716645	1	1	0
Ssa#TC108294	tudor domain containing 7 [Homo sapiens]	0.445749	-0.172651	0.174375	1.12541	-0.190804	0.936099	-0.0891481	0.353909	-0.150753	-0.449389	0.257525	-0.366266	-0.414644	-0.64812	-0.292997	-0.404363	1	1	0
Ssa#GRASP209736579	Tumor necrosis factor receptor superfamily member 11B precursor [Salmo salar]	-0.0874216	0.106382	-1.31615	-0.308027	-1.52394	-0.316734	-0.703703	-0.57975	0.58528	0.935124	-0.532527	1.15022	0.624765	0.519759	0.754906	0.615994	1	1	0
Ssa#S30278948	Tumor necrosis factor, alpha-induced protein 2 [Salmo salar]	-0.58616	-0.53172	-0.488553	-0.298725	-0.0503774	-0.304385	-0.503163	0.0632372	0.841832	0.280014	0.612804	0.480878	1.0954	0.361277	0.417756	0.0339593	1	1	0
Ssa#S50369445	Tumor necrosis factor, alpha-induced protein 8-like protein 2 [Salmo salar]	-0.0648987	0.0429605	0.353324	0.357187	-0.111189	0.805197	0.364579	0.267943	-0.594223	0.176831	-0.69777	-0.0843282	-0.395398	-0.400942	-0.477858	-0.48248	1	1	0
Ssa#GRASP209154651	Twinfilin-1 [Salmo salar]	0.311433	-0.169929	0.269575	0.590981	0.269666	0.586062	-0.00524244	-0.219804	-0.612458	-0.40045	-0.135332	-0.525617	-0.966215	-0.605861	-0.721385	0.0200666	1	1	0
Ssa#S18891260	type I collagen alpha 2 chain [Oncorhynchus keta]	-3.62029	-3.84721	-3.42719	-2.30376	0.422512	-2.68178	-1.86395	-3.07621	1.24099	1.21102	1.48577	1.17844	0.676349	0.227662	0.973934	-0.173769	1	1	1
Ssa#S48396562	type I collagen alpha 2 chain [Oncorhynchus keta]	-3.16548	-2.83656	-2.29638	-1.53304	0.515034	-1.95089	-1.43427	-2.07368	1.96075	0.93665	1.79157	1.07898	1.02791	0.89528	1.3914	0.293054	1	1	0
Ssa#S48395633	type I collagen alpha 2 chain [Oncorhynchus keta]	-3.34622	-3.36524	-2.74609	-1.74137	0.424185	-2.39281	-1.51375	-2.32306	1.50604	0.61391	0.698597	1.44087	0.658745	0.630436	1.07188	-0.228985	1	1	0
Ssa#STIR33482	type I collagen alpha 2 chain [Oncorhynchus keta]	-3.05086	-2.77359	-2.29232	-1.60996	0.460298	-1.70786	-1.33136	-2.13962	1.65175	1.03688	1.83235	0.892009	0.955733	0.769406	1.26717	-0.0117944	1	1	0
Ssa#GRASP221220123	tyrosine phosphatase-like protein ptplad1 [Salmo salar]	0.694298	0.5228	-0.00703201	0.0784658	-0.433304	0.0190098	0.12176	0.28959	-1.60089	-0.460008	-0.846748	-0.448999	-0.585726	-0.736202	-0.811646	-0.280123	1	1	0
Ssa#S48398855	Tyrosine-protein kinase BTK [Salmo salar]	-0.00458649	-0.776498	-0.350914	-0.305492	-0.282473	-0.677734	-0.345002	-0.352313	0.726792	0.55036	0.32194	0.715718	0.128539	0.773928	0.397912	0.463403	1	1	0
Ssa#S32002167	Tyrosine-protein kinase BTK [Salmo salar]	-0.547174	-0.493443	-0.189045	-0.21088	-0.524056	-0.121826	-0.327486	-0.214129	0.830296	0.415755	0.532491		0.580156	0.435552	0.188474	0.561894	1	1	0
Ssa#GRASP209153897	Tyrosine-protein kinase BTK [Salmo salar]	0.158145	-0.601086	-0.394165	-0.0493568	-0.367634	-0.437408	-0.258025	-0.318406	0.718264	0.931387	0.115561	0.759987	0.205787	0.797428	0.336333	0.207416	1	1	0
Ssa#S31975575	tyrosyl-tRNA synthetase [Homo sapiens]	0.585763	1.03711	0.172207	-0.180576	-0.385686	-0.267762	0.310212	0.257246	-0.779689	-0.560518	-0.87382	-0.210929	-0.815495	-0.724292	-0.854764	-0.846787	1	1	0
Ssa#S32008575	UDP-glucuronosyltransferase 2A2 [Salmo salar]	0.200084	0.436082	-0.0334121	0.144735	-0.0443484	-0.372298	0.255643	0.969671	-0.943368	-0.850813	-1.1025	-0.792285	-0.652745	-0.600858	-0.511428	-1.10527	1	1	0
Ssa#S32008574	UDP-glucuronosyltransferase 2A2 [Salmo salar]	0.49984	0.218498	0.305463	-0.127945	0.24694	0.212928	0.696812	0.268908	-0.615368	0.5877	0.417673	0.178486	-0.338084	-0.235568	-0.589009	-0.575171	1	1	0
Ssa#STIR38014	Unknown	-3.04472	-2.90314	-2.56089	-1.81901	0.419689	-2.01973	-1.49303	-2.51626	1.89451	1.04912	1.68317	1.2373	0.842749	0.97014	1.08982	0.633164	1	1	0
Ssa#KSS2001	Unknown	0.581358	1.63551	0.359587	-0.071991	-0.147247	-0.799416	0.654845	0.648548	-1.89504	-1.92611	-2.37379	-1.25349	-2.24217	-1.78108	-2.35222	-2.17075	1	1	0
Ssa#KSS4331	Unknown	-0.296699	0.971823	-0.451926	-0.547085	-0.746442	0.298198	0.283227	1.0567	-0.742772	-0.698048	-0.535783	-0.222928	-0.982319	-0.881093	-0.949555	-1.35715	1	1	0
Ssa#STIR33530	Unknown	-0.633742	-1.29222	-0.491359	0.0148235	0.132365	-0.458178	-0.724516	-0.749557	0.841425	0.404658	0.829076	0.288768	0.748355	0.269004	0.68475	0.55431	1	1	0
Ssa#KSS3395	Unknown	-0.747802	-0.291545	-0.963676	0.0881976	-0.0990803	-0.760694	-0.684286	0.012724	0.302055	0.423473	0.0825288	0.302557	1.15622	0.752396	1.16643	-0.342296	1	1	0
Ssa#CL289Contig1	Unknown	0.0056944	1.11324	0.0700717	0.0411	-0.0890074	0.198855	0.402812	0.518328	-0.738767	-0.704596	-0.325819	-0.479985	-0.660423	-0.745072	-0.884879	-0.462391	1	1	0
Ssa#KSS723	Unknown	0.524606	0.860863	0.144634	0.300266	0.0064843	0.437754	-0.00733685	0.271987	-0.411579	-0.0170521	-0.488076	-0.444014	-0.553146	-0.876448	-0.0179164	-0.327587	1	1	0
Ssa#KSSb2475	Unknown	0.575034	0.10378	0.33411	0.319606	0.24956	0.103163	0.276161	0.43734	-0.281417	-0.726435	-0.701672	-0.30323	-0.382422	-0.477389	-0.328494	-0.925416	1	1	0
Ssa#KSS3041	Unknown	0.0351307	0.669815	0.70999	0.154403	0.270529	-0.289235	0.755586	0.349638	-0.490033	-0.136753	-0.642406	-0.177522	-0.401752	-0.172092	-0.381645	-0.343259	1	1	0
Ssa#KSS2828	Unknown	0.57451	0.134306	0.308588	0.0595844	0.154977	0.239003	0.264506	0.243974	-0.382374	-0.237978	-0.414893	-0.254751	-0.642374	-0.439776	-0.283508	-0.31577	1	1	0
Omy#CT962641	up-regulated gene 4 isoform 2 [Homo sapiens]	-1.45319	-0.764796	-0.264039	-0.855869	-0.965871	-0.181512	-0.418322	-0.891912	0.645348	1.77572	1.05492	1.18153	0.374747	0.954926	-0.307101	0.684248	1	1	0
Ssa#GRASP223649421	Uridine 5-monophosphate synthase [Salmo salar]	0.0759353	0.662675	-0.0483925	0.334853	-0.340006	0.482474	0.294479	0.57129	-0.315544	-0.372254	-0.0768071	-0.352351	-0.28547	-0.632266	-0.432797	-0.323393	1	1	0
Ssa#GRASP223647593	Uridine phosphorylase 1 [Salmo salar]	-0.0524922	1.56275	-0.0457586	-0.400859	-0.418631	-0.20482	0.116362	0.204778	-1.30258	-1.11489	-1.3222	-0.909786	-0.794535	-0.783053	-1.25485	-0.771623	1	1	0
Ssa#S35664618	Vitamin D3 hydroxylase-associated protein [Salmo salar]	0.245761	0.315912	0.422717	0.285307	-0.259518	0.859796	0.221632	0.097314	-0.779929	-0.0761189	-0.200116	-0.385381	-0.530797	-0.513713	-0.637943	-0.315344	1	1	0
Ssa#S35702723	Vitamin D3 hydroxylase-associated protein [Salmo salar]	0.341493	0.278449	0.455922	0.271172	-0.294759	0.828779	0.415394	0.0504524	-0.649833	0.0276592	-0.375704	-0.0030538	-0.57792	-0.478882	-0.64905	-0.131766	1	1	0
Omy#S34422210	Vitamin D3 hydroxylase-associated protein [Salmo salar]	0.237143	0.315712	0.392606	0.220625	-0.220244	0.829328	0.303467	0.0852521	-0.892022	-0.489928	-0.233271	-0.170266	-0.629443	-0.387856	-0.697509	-0.23724	1	1	0
Ssa#GRASP209149729	Zinc finger protein 622 [Salmo salar]	0.203947	0.776665	-0.446271	0.319559	0.219313	-0.04698	0.0161188	0.486034	-0.590912	-0.281357	-0.0933842	0.0064505	-0.550428	-0.485407	-0.365101	-0.620574	1	1	0
Ssa#S35517739	Zymogen granule membrane protein 16 precursor [Salmo salar]	-2.08508	-0.952797	-2.85948	-1.97591	-1.69325	-0.757325	-1.97194	-2.45507	1.41803	0.76255	-1.28538	1.9604	0.640565	1.07604	0.969874	0.154678	1	1	0
Ssa#TC104868	Zymogen granule membrane protein 16 precursor [Salmo salar]	-1.55534	-0.988373	-2.80749	-0.885193	-0.0412679	-0.850129	-1.33805	-2.13867	1.54469	0.565686	-1.06907	1.30958	0.288496	0.667454	0.964432	0.17405	1	1	0
Ssa#S50369249	Zymogen granule membrane protein 16 precursor [Salmo salar]	-1.47712	-1.24568	-2.49692	-1.03328	-0.124375	-0.998718	-1.11504	-2.2718	1.29377	0.690289	-1.12241	1.45193	-0.313047	0.861129	0.867945	0.35941	1	1	0
Ssa#S50370027	Zymogen granule membrane protein 16 precursor [Salmo salar]	-1.17037	-1.2162	-2.53311	-1.03811	0.222501	-1.10323	-1.13784	-2.25993	1.38106	0.760976	-1.12073	1.3148	-0.0638622	0.879282	0.882046	0.290749	1	1	0
Ssa#EG784262	Zymogen granule membrane protein 16 precursor [Salmo salar]	-1.46092	-1.01615	-2.74402	-0.842629	0.0884568	-0.961535	-1.24478	-2.05408	1.59781	0.459642	-1.02113	1.2974	-0.205958	0.543888	1.18945	0.259148	1	1	0
Ssa#TC76324	Zymogen granule membrane protein 16 precursor [Salmo salar]	-1.58389	-0.818005	-2.5796	-1.12759	-0.05601	-0.586907	-0.93248	-1.92276	1.6082	0.0323545	-1.42258	1.21789	0.188427	0.193713	1.05262	0.189093	1	1	0
Ssa#EG815396	Zymogen granule membrane protein 16 precursor [Salmo salar]	-1.27344	-1.01092	-2.35901	-0.469074	-0.431918	-0.517549	-1.43668	-2.27026	1.18615	1.21961	-1.62886	1.68093	0.247195	0.797501	0.668757	0.053825	1	1	0
Ssa#GRASP223648381	14-3-3 protein beta/alpha [Salmo salar]	0.370952	1.13103	0.298714	0.0770954	-0.00518796	-0.376654	0.367272	-0.294182	-0.465516	-0.744431	-1.16398	-0.529507	-0.613537	-0.321199	-0.642774	-0.0168522	1	0	0
Ssa#GRASP223648283	14-3-3 protein gamma-1 [Salmo salar]	-0.312646	-0.289188	-0.398576	-0.222955	0.732224	-0.738432	0.293235	-0.356786	0.0444611	0.205934	-0.188931		0.776223	0.491622	0.202583	-0.28185	1	0	0
Ssa#GRASP223648477	1-phosphatidylinositol-4,5-bisphosphate phosphodiesterase delta-4 [Salmo salar]	-1.12843	-0.456225	-0.818551	-0.192739	0.262934	-0.25369	-0.724788	-0.183365	0.752271	0.268679	1.04343	0.0523321	0.81613	0.342079	0.755121	-0.259632	1	0	0
Ssa#S18890520	26S protease regulatory subunit 6B [Salmo salar]	0.140083	0.858451	0.0189153	0.188016	-0.111325	-0.527773	0.0696452	0.326401	-0.152972	-0.689605	-0.583441	-0.397907	-0.159968	-0.368496	-0.223843	-0.720061	1	0	0
Ssa#S50685792	26S proteasome non-ATPase regulatory subunit 11 [Salmo salar]	0.531575	0.46268	0.334655	-0.392539	0.0746878	0.0601298	0.486191	0.0966589	-0.297101	0.201489	-0.680444	0.0991444	-0.654315	-0.42016	-0.523159	-0.0440329	1	0	0
Ssa#S35696567	32,5-bisphosphate nucleotidase 1 [Oncorhynchus mykiss]	0.00561684	0.723082	0.213294	0.648503	-0.0982368	0.327916	0.190998	0.37474	-0.0143124	-0.284719	-0.356896	-0.725764	-0.190431	-0.568261	0.0797531	-0.254784	1	0	0
Ssa#GRASP209735505	39S ribosomal protein L28, mitochondrial precursor [Salmo salar]	0.313144	0.641856	0.565569	0.312768	-0.104852	0.170673	0.151626	0.245758	-0.0388673	-0.48369	-0.882863	-0.500071	-0.183282	-0.264125	-0.27318	-0.243225	1	0	0
Ssa#S31968398	39S ribosomal protein L44, mitochondrial precursor [Salmo salar]	0.525162	0.947687	0.0819453	-0.000900298	-0.444869	-0.116469	0.290291	0.486646	-0.241745	-0.616379	-0.925954	0.119111	-0.36752	-0.654344	-0.302361	-0.21914	1	0	0
Ssa#GRASP209735181	39S ribosomal protein L44, mitochondrial precursor [Salmo salar]	0.417493	0.789067	0.139543	0.137873	-0.194073	0.379007	0.0774932	0.329392	-0.0382039	-0.406716	-0.123622	0.182417	-0.395867	-0.496441	-0.318577	0.0145383	1	0	0
Ssa#GRASP221219233	3-oxo-5-alpha-steroid 4-dehydrogenase 2 [Salmo salar]	-0.401942	-0.393321	-0.878259	-0.122316	0.726617	-1.03263	-0.399749	-0.0155732	0.406522	0.657321	0.0490094	0.597057	0.613541	0.280968	0.602308	-0.148132	1	0	0
Ssa#GRASP209735647	40S ribosomal protein S25 [Oncorhynchus mykiss]	-0.546177	-0.866497	-0.0573333	-0.587286	0.595762	-0.453358	-0.508694	-0.394199	-0.0490283	0.752919	0.353166	-0.0707657	-0.0178335	0.51587	0.874002	0.878628	1	0	0
Ssa#S18886129	60 kDa heat shock protein, mitochondrial precursor [Salmo salar]	0.385263	0.642707	0.451562	-0.509237	0.0276758	-0.278202	0.851599	-0.116693	-0.715675	-0.0938689	-1.26694	0.180088	-0.526363	-0.553331	-0.87934	-0.214831	1	0	0
Ssa#GRASP223648683	6-phosphofructo-2-kinase/fructose-2,6-biphosphatase 2 [Salmo salar]	0.354216	0.943032	0.195851	0.586862	-0.287849	0.016489	0.110803	0.480536	-0.471461	-0.477456	-0.413791	-0.69708	-0.56703	-0.540023	-0.30744	-0.178399	1	0	0
Ssa#S31983934	6-phosphofructokinase type C [Salmo salar]	0.527811	0.592375	0.207404	0.474018	-0.375154	-0.475079	0.0209562	0.108665	-0.152547	-0.272212	-0.936748	-0.557503	0.00492438	-0.323671	-0.371395	-0.813992	1	0	0
Ssa#S35505408	6-phosphofructokinase type C [Salmo salar]	0.0259147	0.663227	-0.108118	0.154189	-0.191812	-0.161951	-0.135086	0.375115	1.43909	-0.860656	-0.874295	-0.664462	-0.494148	-0.57675	-0.298404	-0.589748	1	0	0
Ssa#S18867829	7-dehydrocholesterol reductase [Homo sapiens]	0.0559625	1.57409	0.443336	0.502709	-0.691517	-0.785806	-0.036461	-0.466774	-1.11618	-0.783926	-0.787251	-0.176908	-0.173265	-0.666348	-0.759026	-0.0116423	1	0	0
Omy#CX252802	ABI gene family, member 3 (NESH) binding protein [Homo sapiens]	-0.393338	-0.671284	-0.600181	-0.152216	0.390916	-0.528219	-0.298031	-0.497637	0.1805	0.0252561	0.0533316	0.476312	0.986621	0.581403	0.394404	-0.185256	1	0	0
Ssa#GRASP209153949	Acetyl-CoA acetyltransferase, cytosolic [Salmo salar]	-0.0141941	1.08725	0.261687	0.220123	0.121188	0.138084	0.115371	-0.0922982	-0.367631	-0.244156	-0.864776	-0.694055	-0.0898964	-0.826955	-0.681132	-0.161082	1	0	0
Ssa#GRASP209154093	Acid phosphatase-like protein 2 [Salmo salar]	-1.18118	-2.17593	-1.24133	-0.611434	0.948393	-1.97488	-0.351085	-1.78309	-0.202335	0.67705	1.15483	0.767826	0.769776	1.40397	1.05578	-0.952174	1	0	0
Ssa#S35542336	actin [Oncorhynchus keta]	-1.49607	-2.19352	-4.06826	-3.52249	2.31956	-3.56824	-3.08991	-2.62241	-0.784019	-3.26483	-3.27646	-2.33046	1.70105	2.09419	0.944489	-0.511364	1	0	1
Ssa#S28968771	actin [Oncorhynchus keta]	-0.178724	-2.22779	-3.93096	-3.73421	1.41059	-2.50499	-2.15604	-1.20077	-0.363838	-2.68166	-2.4589	-1.03924	2.04087	1.59634	1.51813	-0.261109	1	0	1
Ssa#EL697552	actin [Oncorhynchus keta]	-0.375537	-0.402898	-0.644095	-0.416586	1.73617	-0.485865	-0.608714	-0.37727	-0.301575	-0.61567	-0.628278	-0.00809494	0.871966	0.98329	0.31331	0.19911	1	0	1
Ssa#S30242659	actin related protein 2/3 complex subunit 2 [Salmo salar]	0.208924	0.764173	0.22559	0.804296	-0.693967	-0.0272849	-0.267286	0.8057	-0.0624106	-0.27869	-0.707555	-0.480038	-0.381026	-0.519653	0.0929644	-0.0249801	1	0	0
Ssa#S50369220	Actin-related protein 2/3 complex subunit 3 [Oncorhynchus mykiss]	0.202509	0.433517	0.286767	-0.231453	0.0729276	0.135079	0.247407	-0.0502622	-0.74769	-0.361695	-0.790547	-0.201648	-0.756377	-0.467015	-0.462834	-0.132478	1	0	0
Ssa#S47727546	Actin-related protein 2/3 complex subunit 4 [Oncorhynchus mykiss]	0.19341	0.399963	0.496632	-0.178345	-0.127835	-0.0197817	0.474925	-0.200892	-0.745201	0.00866697	-1.09679	-0.00260797	-0.578542	-0.216584	-0.577647	-0.166773	1	0	0
Ssa#S30284320	Actin-related protein 2-B [Salmo salar]	0.525244	0.951238	-0.0164789	0.210049	-0.139915	-0.100454	0.182144	0.0206106	-0.391387	-0.368849	-0.260017	-0.279282	-0.286798	-0.522607	-0.377746	-0.364367	1	0	0
Ssa#TC98714	Actin-related protein 3 [Salmo salar]	0.581149	0.335201	0.563021	-0.1841	0.0294243	-0.208942	0.20066	-0.465051	-1.14645	-0.00455298	-0.996106	-0.410943	-0.657663	-0.351071	-0.767624	-0.266469	1	0	0
Ssa#S31968760	Actin-related protein 3 [Salmo salar]	0.238087	0.477584	0.256497	-0.153878	-0.145843	-0.0302376	0.0490014	0.0908679	-0.643312	-0.188079	-0.51224	-0.344284	-0.601367	-0.348462	-0.498765	-0.418697	1	0	0
Ssa#S35698923	Actin-related protein 3 [Salmo salar]	0.302259	0.517054	0.300774	0.154698	-0.0703709	0.060631	0.218315	0.0042179	-0.346362	-0.256279	-0.259192	-0.326014	-0.358265	-0.274823	-0.377826	-0.399679	1	0	0
Ssa#GRASP223648565	Acyl-CoA desaturase [Salmo salar]	0.0407871	0.273525	0.108471	0.483509	0.146255	-0.400152	0.305813	0.189165	-0.429801	-0.570334	-0.900606	0.0840924	-0.0992831	-0.443636	-0.259251	-0.919165	1	0	0
Ssa#S35689487	acyl-CoA thioesterase 7 isoform hBACHb [Homo sapiens]	0.326338	1.2125	0.181883	-0.333279	-0.340895	-0.32522	0.130725	-0.302973	-0.643594	-0.12403	-0.956215	0.0379303	-0.797227	-0.496922	-0.578827	-0.611723	1	0	0
Ssa#DW533850	Acyl-coenzyme A thioesterase 5 [Salmo salar]	0.0704941	0.514619	0.109741	0.521823	0.0204531	0.02641	0.0660714	0.21156	-0.343361	-0.0960065	-0.437559	-0.164084	-0.0598994	-0.482643	-0.178414	-0.724653	1	0	0
Ssa#DW576318	ADAM metallopeptidase domain 9 isoform 1 precursor [Homo sapiens]	0.0547891	1.02344	0.345326	0.0916136	-0.549704	0.816809	0.331059	0.517965	-0.275283	-0.73364	-0.138731	-0.249989	-0.601493	-0.318521	-0.21887	-0.0357702	1	0	0
Ssa#S47625071	Adenosylhomocysteinase B [Salmo salar]	0.296175	0.652843	0.546316	-0.147934	-0.0903468	-0.467826	-0.0186531	0.134962	-0.545314	-0.658123	-0.805898	-0.524215	-0.720863	-0.547971	-0.243047	0.124672	1	0	0
Ssa#S35604361	AF360980_1 glyceraldehyde phosphate dehydrogenase [Oncorhynchus mykiss] Glyceraldehyde phosphate dehydrogenase [Oncorhynchus mykiss]	0.349018	-2.46622	-3.79944	-3.14504	2.21281	-3.08293	-2.04678	-1.30728	-1.80038	-3.57623	-2.84951	-0.551722	1.88598	2.09712	0.636918	-0.977118	1	0	1
Ssa#TC81689	AF465782_1 ubiquinol-cytochrome c reductase core I protein [Oncorhynchus mykiss]	0.437427	0.836537	-0.0652581	0.159943	-0.0907696	0.202293	-0.0177331	0.479834	-0.426045	-0.863344	-0.46198	-0.554953	-0.366561	-0.558399	-0.0958118	-0.590717	1	0	0
Ssa#S31979703	AF465782_1 ubiquinol-cytochrome c reductase core I protein [Oncorhynchus mykiss]	0.552888	0.415528	0.365703	-0.0371833	0.300007	-0.720142	0.489072	-0.142639	-0.476717	-0.285968	-1.06505	0.0690097	-0.0598533	0.109787	-0.537964	-0.738868	1	0	0
Ssa#S31973932	AF465782_1 ubiquinol-cytochrome c reductase core I protein [Oncorhynchus mykiss] Ubiquinol-cytochrome c reductase core I protein [Oncorhynchus mykiss]	0.701827	0.764349	0.400703	0.079917	0.119432	-1.08421	0.558122	0.171755	-0.802658	-0.756101	-1.40932	-0.0630852	-0.189547	-0.16331	-0.401991	-0.836331	1	0	0
Ssa#TC107655	aldolase a, fructose-bisphosphate 1 [Salmo salar]	-3.46241	-3.77236	-2.99236	-1.91474	0.580477	-2.20365	-1.97792	-2.35053	1.67351	0.504583	1.34623	0.868962	0.668804	0.386116	1.32007	-1.33071	1	0	0
Ssa#GRASP209154043	Alkaline phosphatase [Salmo salar]	-0.32624	-0.451943	-0.382227	-0.39859	0.816163	-0.337507	-0.000875585	-0.525441	0.505694	0.114068	0.258412	0.716389	0.477472	0.289461	0.152069	-0.0744783	1	0	0
Omy#CX138110	alpha 1 type I collagen [Oncorhynchus mykiss]	-3.82899	-3.80815	-3.55755	-2.0635	0.578708	-3.41518	-1.74896	-3.04814	1.34024	0.565779	0.7113	1.35446	1.07877	0.558135	1.28599	-1.73216	1	0	0
Ssa#S19109157	alpha 1 type I collagen [Oncorhynchus mykiss]	-2.80066	-3.17979	-2.55048	-1.91326	0.566579	-2.08418	-1.4548	-2.18962	1.5568	0.63614	0.731451	1.31323	0.551212	0.710161	1.00465	-0.542841	1	0	0
Ssa#S18850778	alpha 1 type XVI collagen precursor [Homo sapiens]	-0.90783	-0.744126	-0.249175	-0.219301	0.128769	-0.0121651	-0.19782	-0.292397	0.747509	0.890209	0.727415	0.164955	0.343361	0.333562	0.510743	-0.190727	1	0	0
Ssa#S50688405	alpha M integrin [Oncorhynchus mykiss]	-0.464203	-0.484488	-0.128433	-0.386409	-0.385601	0.274141	0.225018	-0.369933	0.432335	0.934674	0.540598	0.462371	-0.0645012	0.825769	0.0573823	0.848238	1	0	0
Ssa#GRASP209154813	Alpha-1,3-mannosyl-glycoprotein 2-beta-N-acetylglucosaminyltransferase [Salmo salar]	0.229759	0.568134	0.731496	0.233666	-0.272738	-0.12183	0.114234	-0.00799397	-0.341063	-0.414797	-0.734743	-0.178294	-0.592474	-0.377718	-0.50099	-0.336029	1	0	0
Ssa#S30264501	alpha2,3-sialyltransferase [Oncorhynchus mykiss]	-0.679335	-0.647513	-0.173056	-0.429406	-0.0445634	0.270966	0.44507	0.114978	0.520039	0.75349	1.03302	0.0501945	0.0209742	0.589338	0.216618	0.551225	1	0	0
Ssa#GRASP209152097	Alpha-enolase [Salmo salar]	0.21409	1.50362	0.278526	-0.289556	-0.0363065	-0.511192	0.00440928	-0.130425	-0.562025	-0.698579	-0.847939	-0.902773	-0.713666	-0.691151	-0.701363	-0.540395	1	0	0
Ssa#S50837692	Alpha-enolase [Salmo salar]	0.386338	0.682058	0.335758	-0.456901	-0.349594	-0.207449	0.179506	-0.0207914	-1.0754	-0.158019	-0.517645	-0.166484	-0.767124	-0.512268	-0.635781	-0.550615	1	0	0
Ssa#GRASP223646977	Alpha-enolase [Salmo salar]	0.384282	0.652365	0.21171	-0.536868	-0.240682	-0.350415	0.0605652	0.123647	-1.27101	-0.101128	-0.587592	-0.134475	-0.672077	-0.455441	-0.686998	-0.606864	1	0	0
Ssa#S18892199	alpha-kinase 1 [Homo sapiens]	0.404309	0.441293	0.169925	0.191483	-0.149922	0.0529454	0.132944	0.156238	-0.0316073	-0.32905	-0.447861	-0.211809	-0.42436	-0.449144	-0.166585	-0.443721	1	0	0
Ssa#S30246637	alpha-synuclein isoform NACP140 [Homo sapiens]	0.242313	0.49253	0.622593	0.258638	0.202735	0.208169	0.12162	-0.25648	-0.476081	-0.593271	-0.859835	-0.0318593	-0.761053	-0.6266	-0.302931	-0.0535309	1	0	0
Ssa#KSS3430	alpha-tubulin	0.369144	0.979908	0.0229849	-0.0942092	-0.325307	-0.618363	0.329462	-0.165326	-0.542867	-0.229679	-0.705455	-0.574583	-0.59226	-0.3538	-0.598062	-0.261165	1	0	0
Ssa#GRASP209154071	Amiloride-sensitive cation channel 2, neuronal [Salmo salar]	-0.87442	-1.34812	-1.3012	-0.980179	0.549209	-1.9668	-0.83067	-0.854586	0.535356	0.589557	0.346064	0.8144	1.00908	0.885761	0.930431	-0.534771	1	0	0
Ssa#S35571437	Amyloid protein-binding protein 2 [Salmo salar]	0.382459	1.06298	-0.175967	0.43374	-0.25655	-0.176332	-0.10566	0.366784	-0.366794	-0.71195	-0.325605	-0.459813	-0.337178	-0.187636	-0.194789	-0.459817	1	0	0
Ssa#GRASP223649327	Angio-associated migratory cell protein [Salmo salar]	0.332182	0.545579	-0.0917103	0.0365086	-0.126758	-0.0548543	0.306225	0.356059	-0.411568	-0.0831585	-0.0669012	0.220155	-0.300225	-0.56137	-0.78546	0.0678083	1	0	0
Ssa#DY739459	Angiopoeitin like 2	-0.299546	-1.22193	-0.82669	-0.394868	0.302453	-1.18869	-0.184774	-0.43608	0.993837	0.173825	0.584563	0.85469	0.865902	0.79165	0.796202	-0.582659	1	0	0
Ssa#GRASP209155811	Angiotensinogen [Salmo salar]	-0.336869	2.50702	0.631166	-1.14537	-1.96201	-0.818241	-0.33209	0.881511	-2.39598	-1.76592	-1.412	-1.0817	-2.36439	-1.96549	-1.55344	-0.95144	1	0	0
Ssa#GRASP209735581	Ankyrin repeat domain-containing protein 22 [Salmo salar]	0.257857	0.234136	0.754995	0.156691	0.0881401	-0.199326	0.426138	-0.363243	-0.884299	0.329002	-1.44315	0.266143	-0.691591	-0.0383187	-0.689821	-0.304516	1	0	0
Ssa#GRASP209153067	Annexin A13 [Salmo salar]	-0.777204	-0.459406	-1.02246	-0.430935	1.05989	-1.42297	-0.529484	-0.239685	0.264353	0.487301	1.0661	0.365158	0.0462143	0.693452	0.785658	-0.469496	1	0	0
Ssa#GRASP209733099	Annexin A3 [Salmo salar]	0.325189	0.441493	0.365236	-0.0443239	-0.0446854	-0.103817	0.27963	-0.0543274	-0.73965	-0.209774	-0.771952	-0.336474	-0.902522	-0.337374	-0.465097	-0.323127	1	0	0
Omy#S34421734	annexin A6 [Salmo salar]	-0.448855	-0.765717	-1.39673	-0.39276	0.969803	-1.84416	-0.597332	-0.544108	0.765174	-0.125757	1.05442	0.525694	0.467293	0.830993	0.683387	-0.709023	1	0	0
Ssa#GRASP223647713	Annexin A6 [Salmo salar]	-0.17442	-0.052909	-0.910144	-0.626913	0.4669	-1.48551	-0.0855113	-0.230752	0.682374	-0.268342	0.326776	0.871277	0.582662	0.494871	0.378033	-0.118715	1	0	0
Ssa#GRASP223647209	AP-1 complex subunit mu-2 [Salmo salar]	0.538309	0.460542	0.312888	0.246051	-0.414309	0.451286	-0.0141037	0.344113	-0.310719	-0.663516	-0.599042	-0.309768	-0.384033	-0.786098	-0.38003	-0.0469705	1	0	0
Ssa#S18867800	Apolipoprotein A-IV precursor [Salmo salar]	0.200891	0.580235	0.399948	0.256463	-0.286148	0.0369134	0.186036	0.181985	0.139792	-0.381931	-0.680456	-0.0658961	-0.31405	-0.370651	-0.461587	0.0697523	1	0	0
Ssa#S18892500	apolipoprotein B [Salmo salar]	-0.546611	-0.346887	0.158906	-0.310788	0.557843	-0.538752	-0.63931	-0.337326	-0.118721	-0.331236	-0.300786	0.82648	0.580264	0.804855	-0.256974	0.867586	1	0	0
Ssa#TC98311	Arachidonate 5-lipoxygenase-activating protein [Salmo salar]	-0.36045	-0.232263	-0.738612	-0.452374	0.523947	-0.965059	-0.399429	-0.355942	0.524921	0.365719	0.295964	0.648845	0.393505	0.489861	0.491926	0.0544217	1	0	0
Ssa#GRASP209149234	archease [Salmo salar]	0.299496	0.464676	0.154045	0.138345	0.182238	-0.0736822	0.251322	-0.116976	-0.936388	-0.142366	-0.599862	-0.451399	-0.570756	-0.186249	-0.601606	-0.241969	1	0	0
Ssa#GRASP223647763	Arginase-2, mitochondrial precursor [Salmo salar]	0.51396	1.13757	-0.0609816	0.072471	-0.335735	-0.61096	0.0910645	0.989678	-0.818876	-1.07761	-0.341042	-0.427376	-0.458505	-0.488988	-0.718191	-0.570044	1	0	0
Ssa#GRASP209734099	Argininosuccinate synthase [Salmo salar]	0.368629	0.437109	0.115359	1.01144	-0.326136	0.179845	0.138527	0.136675	0.0244634	-1.15653	-0.941096	-0.628356	0.00814068	-0.628552	-0.125009	-0.186066	1	0	0
Ssa#S35518526	armadillo repeat protein [Homo sapiens]	-0.24078	-0.534791	-0.567909	-0.490143	0.866931	-1.00936	-0.340504	-0.843636	0.310164	0.133887	0.691931	0.824704	0.347436	0.516407	0.516142	-0.212883	1	0	0
Ssa#S18880344	ARP5 actin-related protein 5 homolog [Homo sapiens]	0.7195	0.569828	0.606817	-0.268218	-0.0880429	-0.25321	0.717988	-0.55049	-0.861193	0.139516	-0.599244	-0.12655	-0.493578	-0.349901	-0.642643	0.16011	1	0	0
Ssa#TC92949	ATP synthase H+ transporting mitochondrial F1 complex alpha subunit 1 [Salmo salar]	0.777211	0.80998	0.0300597	0.386212	0.0525958	-0.244926	0.130229	0.410902	-0.228258	-0.587165	-1.05061	-0.668483	-0.316984	-0.496832	0.19958	-0.249383	1	0	0
Ssa#GRASP209730841	ATP synthase lipid-binding protein, mitochondrial precursor [Salmo salar]	0.156999	0.863725	0.155208	0.254266	0.0250917	-0.158623	-0.0298554	-0.0654877	-0.254318	-0.260383	-1.01648	-0.414193	-0.417244	-0.260806	-0.254702	-0.538225	1	0	0
Ssa#S47626004	ATP synthase subunit alpha, mitochondrial precursor [Salmo salar]	0.379968	0.751074	0.707355	-0.135039	-0.0850998	-0.149069	0.317519	0.160531	-0.281731	-0.811054	-0.785001	-0.426453	-0.245472	-0.53342	-0.335658	-0.145127	1	0	0
Ssa#GRASP209151439	ATP synthase subunit alpha, mitochondrial precursor [Salmo salar]	0.845527	0.300733	0.753256	-0.162564	0.222689	-0.496194	0.398124	-0.20437	-0.348677	-0.553824	-0.852089	-0.376485	-0.589276	-0.11337	-0.544826	0.0225812	1	0	0
Ssa#GRASP209733885	ATP synthase subunit beta, mitochondrial precursor [Salmo salar]	0.519778	0.538754	0.268385	0.136529	0.137187	-0.282894	0.352331	0.242967	-0.445759	-0.380437	-1.28505	-0.168098	-0.293061	-0.419256	0.029916	-0.327881	1	0	0
Ssa#GRASP223648261	ATP-binding cassette sub-family B member 8, mitochondrial precursor [Salmo salar]	0.608718	0.359463	0.417444	0.382827	-0.126871	0.138771	-0.00520116	-0.0216049	-0.35747	-0.116467	0.0463189	0.159203	-0.4533	-0.0296474	-0.51349	-0.272255	1	0	0
Ssa#DW472832	ATP-binding cassette, sub-family B, member 6 [Homo sapiens]	0.140014	0.873916	0.455696	0.00351077	-0.473633	0.301532	0.342869	0.509582	-0.543087	-0.565726	-0.534502	-0.101903	-0.894139	-0.626203	-0.746537	0.214037	1	0	0
Ssa#GRASP221221067	ATP-dependent RNA helicase DDX39 [Salmo salar]	0.85096	0.912909	0.0513212	0.247028	-0.419033	-0.101218	-0.0781627	0.371921	-0.18432	-0.719849	-1.14919	-0.303204	-0.334221	-0.970669	-0.340449	0.00225853	1	0	0
Ssa#S23659880	ATP-dependent RNA helicase DDX39 [Salmo salar]	0.620335	0.472975	0.280895	-0.019035	-0.427935	-0.247417	-0.0132101	-0.0507014	-0.31766	-0.55243	-1.15696	-0.0984732	-0.259972	-0.604682	-0.525268	0.0775392	1	0	0
Ssa#S47727082	ATP-dependent RNA helicase DDX39 [Salmo salar]	0.478383	0.531158	-0.220484	0.266168	-0.164724	0.0538426	-0.11444	0.51434	-0.373925	0.188934	-0.727632	0.162975	-0.392664	-0.640852	-0.0999192	-0.396952	1	0	0
Ssa#GRASP209153899	Bactericidal permeability-increasing protein [Salmo salar]	-0.319165	-0.600103	-0.586318	0.14927	-0.224746	0.0495665	-0.316437	0.0985521	0.653615	0.208137	0.165456	0.164637	0.401614	0.273203	0.817742	0.379983	1	0	0
Ssa#CL95Contig1	Barrier-to-autointegration factor [Salmo salar]	-2.46816	-0.514772	-1.6402	-2.56908	-1.58069	-1.84988	0.189177	0.828996	0.913971	0.76892	-0.85383	1.14516	-0.255874	-0.183771	0.529491	0.990335	1	0	0
Ssa#S18888942	Barrier-to-autointegration factor [Salmo salar]	-0.934478	-0.912317	-1.23675	-1.44655	-0.16666	-2.56718	0.179614	-0.197987	0.212256	0.83948	-1.01089	1.09619	0.362977	0.813345	0.692813	0.726061	1	0	0
Omy#CN210941	basic leucine zipper and W2 domains 1 [Danio rerio]	0.603325	0.21039	0.816551	-0.260326	-0.0341967	-0.286508	0.422864	-0.324138	-0.540253	-0.215831	-0.780506	0.114456	-0.270744	-0.227075	-0.744174	-0.297904	1	0	0
Ssa#S35582984	basic leucine zipper and W2 domains 1 [Homo sapiens]	0.276551	0.782977	0.571808	-0.115291	-0.0473008	-0.534724	0.447476	-0.174555	-0.555296	-0.0989005	-0.931774	-0.109515	-0.220732	-0.423503	-0.43418	-0.43679	1	0	0
Ssa#GRASP209154733	B-cell CLL/lymphoma 7 protein family member B [Salmo salar]	-0.482585	-0.244411	-0.398192	-0.0982622	0.242497	-0.410088	0.0350761	-0.506747	0.652288	0.267476	0.260682	0.470249	0.676281	0.476582	0.372144	-0.0378181	1	0	0
Ssa#DY739077	BCL-6 interacting corepressor isoform 1 [Homo sapiens]	0.183186	0.673123	0.133621	0.219137	-0.3032	-0.111327	0.177346	0.528767	-0.217085	-0.282074	-0.22131	-0.167762	-0.446343	-0.324789	-0.349922	-0.127042	1	0	0
Ssa#GRASP209149930	Beta-Ala-His dipeptidase [Salmo salar]	-0.440627	-1.20407	-0.199827	0.0676129	1.40564	-0.0841205	0.18376	-0.0901731	0.110099	0.379841	0.766058	-0.101139	0.536183	0.510745	0.298334	0.818929	1	0	0
Ssa#GRASP221219549	Beta-galactoside-binding lectin [Salmo salar]	-0.409018	-0.277296	-0.962192	-1.22068	0.58596	-2.48507	-0.371868	-1.00563	0.501723	0.115641	-0.196071	1.23925	0.498653	0.777134	0.985622	-0.711257	1	0	0
Omy#CA371754	Beta-type platelet-derived growth factor receptor precursor [Salmo salar]	-0.849373	-0.820295	-1.55524	-1.23978	0.139681	-0.388443	-0.886156	0.732873	-1.71664	-1.39179	0.827693	1.09849	0.840177	-1.21565	1.4871	0.486419	1	0	0
Ssa#S35559346	BMP-binding endothelial regulator precursor protein [Homo sapiens]	-0.349841	-0.422439	-1.00074	-0.237478	0.565943	-0.636564	-0.382721	-0.708028	0.433264	0.56661	0.94366	0.679441	0.180423	0.138497	0.44002	-0.297756	1	0	0
Ssa#GRASP223647941	Bone morphogenetic protein 1 precursor [Salmo salar]	-0.498997	-0.251571	-0.498994	-0.339869	0.344383	-0.391263	-0.395215	-0.518205	0.439626	0.25969	0.864877	0.219473	0.500739	0.123068	0.361166	-0.124526	1	0	0
Ssa#GRASP209150270	Bone morphogenetic protein 4 [Salmo salar]	-0.535316	-0.810599	-0.823919	-0.126042	1.09612	-1.18241	-0.0580483	-0.563721	0.403825	0.342046	0.680678	0.708426	0.465614	0.587832	0.610017	-0.304853	1	0	0
Ssa#S18866519	BTB domain protein BDPL [Homo sapiens]	-0.730742	-1.23109	-1.29702	-0.973299	0.947736	-1.34048	-0.517451	-0.68769	0.431828	0.522057	0.871693	0.805879	0.37961	0.829624	0.641576	-0.151839	1	0	0
Ssa#DW541505	Butyrophilin subfamily 1 member A1 precursor [Salmo salar]	-0.977393	-0.608128	0.325367	-0.449497	0.417906	0.411882	-0.667267	-0.530151	-0.710824	0.41687	-0.255518		0.495283	0.386255	0.36511	0.399746	1	0	0
Ssa#S50370319	Butyrophilin subfamily 1 member A1 precursor [Salmo salar]	-0.550971	-0.560544	-0.295178	-0.28204	-0.371193	0.96213	0.0406401	-0.716602	-0.159717	0.626085	0.197903	0.156899	0.53295	0.167312	-0.378438	0.996069	1	0	0
Ssa#CA051349	C1q and tumor necrosis factor related protein 2 [Homo sapiens]	-0.986628	-1.45469	-0.641414	-0.606783	0.946934	-1.43173	-0.344325	-1.04882	0.104787	0.0954472	-0.366852	1.14504	1.10452	0.377293	1.01605	-0.993175	1	0	0
Ssa#KSS1868	C1q-like adipose specific protein	-1.05418	2.4019	1.73988	-2.68647	-2.1986	-2.75843	0.287937	-0.627575	-1.19923	-1.99223	-2.26749	-2.12621	-3.76461	-2.81751	-2.63483	-2.50108	1	0	1
Ssa#DY697199	C9orf150 [Salmo salar]	0.599357	0.371585	0.516526	0.336961	-0.194767	-0.505898	0.25829	0.199229	-0.782735	-0.414581	-0.734849	-0.194054	-0.532198	-0.203923	-0.255487	-0.295062	1	0	0
Ssa#S47625187	CA055 protein [Salmo salar]	-0.0531491	0.606675	-0.116478	0.547357	-0.0335185	-0.316248	-0.136851	0.964923	0.0510507	0.0910827	-0.58505	-0.132867	-0.662162	-0.666647	-0.29844	-0.0266799	1	0	0
Ssa#KSS1563	caldesmon 1 isoform 4 [Homo sapiens]	-0.491768	0.275964	-0.516414	-0.560572	-0.220647	-1.22253	-0.326083	0.0862064	0.356397	-0.0569192	-0.163965	0.692821	0.609147	0.484949	0.514503	-0.172169	1	0	0
Ssa#S50370786	CALM_ONCSP RecName: Full=Calmodulin; Short=CaM	0.539259	0.582232	0.121091	0.112164	0.657215	-0.656563	0.219184	-0.549785	-0.685886	-0.13156	-1.67242	0.238379	-0.767707	-0.462955	-0.605669	-0.0124709	1	0	0
Ssa#GRASP209735023	Calpain small subunit 1 [Salmo salar]	0.487478	0.103658	0.181808	0.605411	0.248241	-0.171743	0.301513	-0.0916806	-0.43378	-0.140518	-1.20569	-0.708425	-0.425602	-0.367461	-0.34725	-0.403867	1	0	0
Ssa#CK873543	Calpain small subunit 1 [Salmo salar]	0.537594	0.673493	0.240724	-0.0161682	-0.273644	-0.552662	-0.0668447	-0.329804	-0.596247	-0.418335	-0.777816	-0.362653	-0.470435	-0.0380834	-0.160907	-0.397272	1	0	0
Ssa#GRASP209150925	Calponin-3 [Salmo salar]	-0.64995	-1.05289	-1.40951	-0.471256	0.730484	-2.00724	-1.01441	-1.38226	1.03215	0.151331	0.718725	0.83682	0.676332	0.671052	1.03165	-0.80333	1	0	0
Ssa#GRASP209736307	Calretinin [Salmo salar]	0.842017	0.410037	0.261805	0.376995	-0.00943249	-0.00774775	0.217093	-0.227821	-0.27299	-0.22379	-0.504042	-0.651091	-0.207563	-0.354836	-0.32603	-0.140463	1	0	0
Ssa#GRASP209154751	Calsequestrin-1 [Salmo salar]	-0.8108	-0.550791	-0.420138	-0.248667	1.09581	-0.684253	-0.508974	-0.368326	0.690068	0.0992178	-0.176085	0.458615	0.420261	0.399875	0.547112	-0.465046	1	0	0
Ssa#GRASP209738267	Carbonyl reductase 1 [Salmo salar]	0.334552	0.688741	-0.0669946	0.244282	-0.0588327	-0.144809	-0.0961048	0.39881	-0.461654	-0.629419	-0.649687	-0.340325	-0.581556	-0.633448	-0.411675	-0.282224	1	0	0
Ssa#GRASP209153959	Carboxypeptidase N catalytic chain [Salmo salar]	-2.16652	-1.26817	-1.86908	-0.715127	0.616311	-2.14354	-0.542958	-1.14463	0.927038	0.239301	0.0572485	1.09906	1.83255	1.05503	1.06571	-1.62886	1	0	0
Ssa#S31975257	Cardiolipin synthetase [Salmo salar]	0.469435	0.813066	-0.0737053	-0.0857064	-0.0198925	-0.383155	0.244103	0.220392	-0.465725	-0.333283	-0.536895	-0.380584	-0.310887	-0.555463	-0.237642	-0.397652	1	0	0
Ssa#S35581979	carnitine palmitoyltransferase II precursor [Homo sapiens]	0.276395	1.00056	0.650194	-0.403147	-0.191958	0.012945	0.506852	0.318979	-0.488783	-0.601558	-0.604965	-0.41838	-0.466558	-0.338188	-0.348694	-0.336877	1	0	0
Ssa#GRASP223647633	CASC4 protein [Salmo salar]	0.380699	0.0353165	0.507564	0.251385	-0.377574	0.482397	0.171049	0.302956	0.198852	-0.161236	-0.454252	-0.0327472	-0.444866	-0.374534	0.0469244	-0.473977	1	0	0
Ssa#S35584672	Casein kinase I isoform epsilon [Salmo salar]	0.225311	0.82344	0.0954308	0.170944	-0.559398	0.168031	-0.0305536	0.191212	-0.0252674	-0.296524	-0.652269	-0.000289146	8.80584e-05	-0.532009	-0.149676	-0.438929	1	0	0
Ssa#GRASP223649429	Casein kinase II subunit beta [Salmo salar]	0.159213	0.829401	0.323748	-0.16587	-0.00765092	-0.177263	0.285442	-0.0331041	-0.537618	-0.203786	-0.845358	-0.0100776	-0.656477	-0.479654	-0.627382	-0.257233	1	0	0
Ssa#S35554272	cathelicidin [Salmo trutta fario]	-0.0349704	1.74653	0.332398	-2.8085	-3.80487	-2.20145	-1.1828	1.62677	-2.65542	-2.41678	-2.1943	-1.36072	-3.04869	-2.64346	-2.88349	-1.94865	1	0	0
Ssa#S35566557	Cathepsin K precursor [Salmo salar]	-0.601817	-0.320265	-0.509242	-0.400584	-0.146775	-0.501136	-0.189136	-0.221252	0.311	0.0969479	0.111754	0.637615	0.32207	0.220944	0.745537	-0.459318	1	0	0
Omy#CA385328	Caveolin-3 [Salmo salar]	-0.722326	-0.604751	0.0657835	-0.337331	0.236825	0.633467	0.30772	-0.216736	0.297189	0.937504	0.934834	0.656458	0.167286	0.467527	0.179072	0.610229	1	0	0
Ssa#S37438811	CD3epsilon [Salmo salar]	-0.129976	-0.467604	-0.297825	-0.282944	-0.0452279	-0.182903	-0.117804	-0.0978649	0.485026	0.295638	0.00239704		0.766508	0.302969	0.34004	0.110389	1	0	0
Ssa#S43839059	CD8 alpha [Salmo salar]	-0.398145	-0.495538	-0.230134	-0.526246	0.127902	-0.32685	-0.237235	-0.487371	0.957917	0.451856	-0.0543719		-0.0399126	0.596919	-0.0774416	0.60524	1	0	0
Ssa#GRASP209736973	CD81 antigen [Salmo salar]	-0.574279	-0.8669	-0.37667	-1.07678	-0.264097	0.388233	-0.383613	-0.296704	0.345145	1.31838	1.69312	0.182835	0.0241887	0.636523	0.10579	1.55482	1	0	0
Ssa#KSS2117	CD9 antigen [Salmo salar]	0.192015	0.631971	0.53765	0.237326	-0.32816	-1.21012	0.380219	0.121398	-0.595566	-0.434053	-1.33188	-0.157681	0.0300741	-0.289574	-0.394158	-1.01024	1	0	0
Ssa#S35574603	CD9 antigen [Salmo salar]	0.23994	0.393103	0.526112	0.150514	-0.0550465	-0.313227	0.123057	0.141251	-0.463778	-0.444177	-0.867908	-0.380076	-0.423763	-0.300332	-0.581009	-0.337617	1	0	0
Ssa#GRASP223647619	CD9-1	-0.725972	0.548129	-0.621236	-0.685164	-1.06363	-0.722753	0.673424	0.61438	0.812329	0.0036244	-0.716744	0.699935	0.948582	0.0684689	0.397517	0.743364	1	0	0
Ssa#DW570651	CD99 antigen precursor [Salmo salar]	-0.42581	-0.906334	0.0386204	-0.344358	0.33602	-0.22668	0.199698	-0.478788	0.326196	0.706581	0.918499	0.430358	-0.0314421	0.812958	0.248473	0.828664	1	0	0
Ssa#GRASP209154655	Cell division control protein 42 homolog precursor [Salmo salar]	0.355183	0.420888	0.200501	-0.137386	-0.166992	0.057208	0.286472	-0.335036	-0.880313	-0.239917	-0.902385	0.235303	-0.585235	-0.468182	-0.647454	-0.333552	1	0	0
Ssa#S32008754	cell division cycle 40 homolog [Homo sapiens]	0.487405	0.748355	-0.152708	0.348081	-0.354157	-0.291453	-0.126771	0.329112	-0.219936	-0.906546	-0.976428	-0.285134	0.0827162	-0.624963	-0.104425	-0.559808	1	0	0
Ssa#GRASP209147721	Cell division cycle protein 20 homolog [Salmo salar]	0.602412	0.893422	0.37209	0.0430984	-0.545549	-0.363132	0.289491	-0.541357	-0.476901	-0.55715	-0.943538	-0.905698	-0.303953	-0.400101	-0.391564	0.231427	1	0	0
Ssa#GRASP221220309	Cellular retinoic acid-binding protein [Salmo salar]	-0.777347	-0.667411	-0.484647	-0.899032	0.941759	-0.932798	-0.401583	-0.658019	0.566327	0.031823	-0.686958	0.621526	1.11743	0.906687	0.553445	-0.506409	1	0	0
Ssa#S30268362	ceramide glucosyltransferase [Homo sapiens]	0.0368918	1.15061	0.312741	0.0574509	-0.16641	0.090398	0.337555	0.18616	-0.458171	-0.414075	-0.383062	-0.0269032	-0.570736	-0.364891	-0.609174	-0.330832	1	0	0
Omy#S15320203	CG036 protein [Oncorhynchus mykiss]	-0.013167	0.873874	-0.066472	0.392888	0.0480386	-0.17751	0.271327	0.31592	-0.741193	-0.160152	-0.358402	0.0832495	-0.494843	-0.395098	-0.369239	-0.491765	1	0	0
Ssa#S30241269	Charged multivesicular body protein 1b [Oncorhynchus mykiss]	0.594275	0.444686	0.402211	0.177441	-0.00318703	-0.368505	0.277877	0.0704402	-0.423687	-0.094057	-0.813715	0.173056	-0.129052	-0.319198	-0.338034	-0.526614	1	0	0
Ssa#S46933855	checkpoint suppressor 1-like [Salmo salar]	0.424016	0.271808	0.353836	0.0327069	0.0480566	0.081561	0.347262	-0.0226928	-0.601589	-0.34825	-0.45119	-0.0763146	-0.589519	-0.498456	-0.790737	0.120725	1	0	0
Omy#S51823593	chemokine CCL-C11b [Danio rerio]	-2.91848	-2.2307	-2.18508	-1.6301	0.288707	-2.56361	-1.90777	-2.3605	1.18086	0.936347	0.176168	1.2961	1.61421	1.11432	1.44953	-2.05083	1	0	0
Ssa#GRASP223647899	Chloride channel protein 3 [Salmo salar]	-0.941314	-0.714803	-0.677433	-0.413684	0.444573	-0.1641	1.04372	-1.01283	-0.954949	-1.24245	-0.527406	0.241811	0.893835	0.586151	0.718835	-0.80049	1	0	0
Ssa#S30283313	cholinergic receptor, nicotinic, alpha 5 [Homo sapiens]	-1.51471	-1.27823	-1.13074	-0.435591	0.594413	-0.47672	-0.53436	-0.428146	0.734002	0.563499	1.22123	0.839274	0.452478	0.437893	0.997262	-0.140232	1	0	0
Ssa#GRASP221222023	Chromatin accessibility complex protein 1 [Salmo salar]	0.42553	1.14645	0.685837	0.0391265	-0.37705	-0.377043	0.395572	0.266609	-0.572687	-0.407115	-1.04963	-0.25798	-0.621011	-0.593322	-0.537577	-0.407149	1	0	0
Ssa#GRASP223672770	Claudin-like protein ZF4A22 [Salmo salar]	0.346066	0.636729	0.0670894	0.305906	-0.541191	-0.110289	-0.059729	0.460672	-0.61197	-0.515695	-1.11283	-0.46736	-0.637872	-0.709087	0.0234897	-0.621349	1	0	0
Ssa#S32009210	cleavage and polyadenylation specific factor 1, 160kDa [Homo sapiens]	0.482636	0.668578	-0.0187539	0.0264644	-0.0516807	-0.0138285	-0.0307549	0.0217107	-0.676418	-0.0704335	-0.288535	0.205455	-0.475476	-0.547062	-0.376559	0.0617034	1	0	0
Ssa#GRASP209151737	cleavage and polyadenylation specificity factor 3 [Salmo salar]	0.124209	0.553484	0.22776	0.0484349	-0.208179	-0.595778	0.332342	-0.085854	-0.585412	-0.0925736	-0.684953	-0.191252	-0.514081	-0.279636	-0.584829	-0.34571	1	0	0
Ssa#TC111987	CLOCK1b [Oncorhynchus tshawytscha]	-0.184663	-0.585818	-0.32745	-0.42191	0.0547311	0.343425	-0.23053	-0.118761	0.680294	0.163822	0.911927	0.306564	0.275557	0.156372	0.553942	0.627253	1	0	0
Ssa#S46932487	CMP-sialic acid transporter [Salmo salar]	-0.535737	-0.534715	-0.0203536	0.168455	0.414918	-0.0588622	0.265971	-0.165209	0.164296	0.0182721	0.0298481	0.131406	0.638841	0.286659	0.393937	0.177427	1	0	0
Ssa#GRASP221219773	Coatomer subunit zeta-1 [Salmo salar]	0.373161	0.721933	0.100181	-0.00285477	0.377009	-0.84174	0.00737434	0.0716145	-0.307756	-0.692961	-0.937193	-0.249252	-0.276865	-0.112136	-0.250992	-0.634233	1	0	0
Ssa#STIR37441	coiled-coil domain containing 45 [Homo sapiens]	0.249484	0.754054	0.00418366	0.209737	-0.191466	0.099124	-0.0661598	0.285238	-0.112068	-0.141556	-0.207661	-0.224259	-0.542555	-0.325937	-0.128373	-0.567254	1	0	0
Ssa#S30243696	Coiled-coil domain-containing protein 104 [Salmo salar]	-0.241178	-0.55088	-0.478816	-0.241617	0.240971	-0.156284	-0.0538402	-0.208427	-0.190328	0.789928	0.468443		0.29881	0.400919	0.323466	0.278795	1	0	0
Ssa#DY735741	COL11A2 [Salmo salar]	-0.501808	-0.651815	-0.177937	0.0392081	0.181271	-0.161529	-0.240159	-0.165414	0.408634	0.156788	1.03311	0.189484	0.156181	0.876465	0.343474	0.218273	1	0	0
Ssa#DV107274	collagen a3(I) [Oncorhynchus mykiss]	-3.66031	-3.97063	-3.34467	-2.18195	0.46954	-3.24376	-1.70122	-2.82331	1.80128	0.902369	0.879016	1.43324	1.00198	0.761712	1.13555	-0.951288	1	0	0
Omy#S15316996	Collagen triple helix repeat-containing protein 1 precursor [Salmo salar]	-0.619574	-0.304487	-0.690451	-0.27225	0.520871	-0.580698	-0.317642	-0.651134	0.54586	0.0161812	0.897629	0.345012	0.128731	0.535525	0.864944	-0.181181	1	0	0
Ssa#S35501156	collagen type XI [Salmo salar]	-0.374547	-0.328397	-0.373741	-0.284917	0.365337	-0.150194	-0.089072	-0.144034	0.285765	0.354819	0.211563	0.17104	0.448532	0.25669	0.580872	-0.169714	1	0	0
Ssa#S35563089	collagen type XI alpha1 short isoform [Salmo salar]	-1.56571	-2.23111	-1.63122	-0.720822	0.685924	-2.31448	-0.855692	-1.67965	0.87223	0.685119	1.1064	1.09889	0.836361	0.656043	1.1948	-0.832488	1	0	0
Ssa#S48412104	collagen, type VI, alpha 1 precursor [Homo sapiens]	-1.25586	-0.861568	-0.510365	-0.881284	0.607994	-0.922534	0.0296655	-0.740386	0.889022	0.77945	0.320035	0.951298	0.349291	1.2231	0.884211	-0.0524064	1	0	0
Ssa#DY723537	collagen, type VI, alpha 1 precursor [Homo sapiens]	-1.27057	-0.784071	-0.67573	-0.585969	0.250382	-0.76412	0.0996191	-0.367841	1.07232	0.810438	0.816475	0.731644	0.46207	0.824077	0.751266	-0.102235	1	0	0
Ssa#S35501247	collagen, type X, alpha 1 precursor [Homo sapiens]	-3.59758	-4.03213	-3.49354	-2.28309	0.751125	-3.37657	-1.12064	-2.98681	0.587483	0.488528	2.0006	1.00788	0.51511	1.20073	1.11438	-0.185016	1	0	0
Ssa#S31999264	collectin sub-family member 12 [Homo sapiens]	-0.985165	-1.0863	-0.366183	0.0297033	0.30123	-0.078983	-0.455175	-0.719904	0.82935	0.696883	1.71014	0.401758	0.31624	0.775829	0.710948	-0.186176	1	0	0
Omy#S40833795	collectin sub-family member 12 [Oncorhynchus mykiss]	-1.0338	-0.806534	-0.943749	-0.790171	0.597205	-1.73914	-0.0794246	-0.850429	1.08427	0.384938	0.0785344	1.25121	0.78523	0.726977	0.825612	-1.06725	1	0	0
Ssa#GRASP209736453	COMM domain-containing protein 7 [Salmo salar]	-0.0171646	0.861664	0.140142	0.0304472	-0.0449649	-0.0850622	0.311948	0.186059	0.034835	-0.333897	-0.771339	-0.231036	-0.208388	-0.551426	-0.305968	-0.448335	1	0	0
Ssa#GRASP223649475	Complement C1q subcomponent subunit B precursor [Salmo salar]	-0.137371	-0.125955	-0.0833856	-0.534152	0.0784665	-1.43239	0.376417	-0.449318	-0.00813259	-0.886481	-1.02152	0.622577	0.590979	0.959978	0.29321	0.146589	1	0	0
Ssa#GRASP209156039	Complement C1q tumor necrosis factor-related protein 5 [Salmo salar]	-0.885038	-1.18959	-0.46472	-0.846345	0.255336	-1.11454	-0.421844	-0.269302	1.25237	0.844976	0.981069	0.855637	0.183725	0.214143	0.964852	-0.6537	1	0	0
Ssa#S18849636	complement C4 [Oncorhynchus mykiss]	-0.862769	-0.461488	-1.15026	-1.15063	-0.143079	-0.963245	-0.1514	-0.00225217	0.28829	0.480072	0.188198	1.10432	1.00545	0.798628	0.333783	-0.454524	1	0	0
Ssa#GRASP209737339	Complement factor D precursor [Salmo salar]	0.892575	0.524055	-0.0728766	-0.376687	-2.22684	0.803379	0.74505	0.727401	-0.588858	-0.167546	-1.97364	-0.92538	-0.777258	-1.03969	-1.45233	-1.41911	1	0	0
Ssa#S35673757	Complement factor D precursor [Salmo salar]	0.710226	0.661421	-0.191885	-0.499063	-2.30542	0.855476	0.664543	0.791867	-0.507537	-0.199681	-1.63063	-0.361604	-0.751347	-1.00133	-1.44502	-1.4663	1	0	0
Ssa#GRASP209736877	Complement factor D precursor [Salmo salar]	0.248373	-0.285728	0.118511	0.0955492	-1.39986	1.25375	0.771468	0.648826	-0.352502	0.223821	-0.927609	-0.121072	-0.384553	-0.400957	-0.879414	-0.853996	1	0	0
Ssa#S35661901	Complement factor D precursor [Salmo salar]	0.606321	-0.290089	0.21743	0.0822992	-1.12054	0.800701	0.680477	0.585654	-0.430068	0.393078	-0.944006	-0.118715	-0.391693	-0.257893	-0.984535	-0.654638	1	0	0
Omy#BX868220	Connective tissue growth factor [Salmo salar]	-0.776822	-0.92273	-0.566226	-0.206792	0.523409	-0.148665	-0.556926	-0.31009	1.76375	0.623162	1.20688	0.315388	-0.145814	-0.286778	0.518322	0.479775	1	0	0
Ssa#EG868915	core 1 synthase, glycoprotein-N-acetylgalactosamine 3-beta-galactosyltransferase, 1 [Homo sapiens]	0.481032	0.76316	0.383875	0.308431	-0.313178	-0.460811	-0.0879977	-0.472488	-0.516803	0.103362	-0.165476		-0.504649	0.34338	-0.297987	-0.48019	1	0	0
Ssa#S31963280	Coronin-1C [Salmo salar]	0.497533	0.567668	0.334668	0.367628	-0.237564	0.585585	0.0649726	1.08476	-0.275007	-0.359661	-0.372711	-0.540925	-1.10552	-0.586126	-0.297811	-0.0328977	1	0	0
Ssa#GRASP223648013	Creatine kinase, ubiquitous mitochondrial precursor [Salmo salar]	0.495094	1.00877	-0.0902513	1.42439	-0.0723211	-1.56542	0.849455	0.53774	-0.94985	1.13419	-1.35004	-0.502778	0.391609	-1.25292	-1.25275	-1.70507	1	0	0
Ssa#S18890165	Creatine kinase, ubiquitous mitochondrial precursor [Salmo salar]	0.431776	0.79781	0.00812324	1.39982	0.0804387	-1.45358	0.951373	0.16768	-0.894189	0.635207	-1.57524	-0.420426	0.591906	-0.881261	-1.13676	-1.50485	1	0	0
Ssa#S31998118	Creatine kinase, ubiquitous mitochondrial precursor [Salmo salar]	-0.0895982	-1.02074	-1.3096	-1.31736	0.493651	0.0810993	-0.520803	-0.418869	0.279369	-0.0865684	1.60991	-0.447916	-0.0801466	0.987162	0.316207	0.0628033	1	0	0
Ssa#ES325815	creatine kinase-1 [Salmo salar]	-0.11194	-2.64603	-3.83062	-3.77404	1.30448	-2.82565	-2.05986	-1.44136	-0.491661	-2.66284	-2.4226	-1.28192	1.81464	1.9727	1.43901	-0.270341	1	0	1
Ssa#S48370317	creatine kinase-2 [Salmo salar]	-0.944633	-0.910059	-1.84217	-1.29091	1.71354	-1.2317	-1.62026	-1.26168	-0.612608	-1.93582	-1.29003	-1.15163	1.74726	1.58487	1.24846	-0.727837	1	0	1
Ssa#EG897478	crumbs homolog 3a [Danio rerio]	-0.0844235	0.387938	0.157065	0.123851	-0.179266	1.01164	0.0228155	0.00654832	-0.520047	-0.0841347	0.431563	-0.425864	-0.438861	-0.558008	-0.764228	-0.199085	1	0	0
Ssa#CA055624	CUE domain-containing 1 [Homo sapiens]	-0.420051	-1.11598	-0.0451013	-0.583802	-0.00961503	0.179422	0.161256	-0.431493	0.376167	0.740088	1.1235	0.32087	-0.0405067	0.47131	0.108467	0.110567	1	0	0
Ssa#GRASP209154045	cysteine rich angiogenic inducer	-1.4283	-1.10804	-0.71109	-0.586288	0.739478	-1.71021	-0.480189	-0.724707	0.952154	0.33392	0.107558	0.713262	0.953785	0.697416	0.887042	-0.446842	1	0	0
Ssa#S32011663	Cysteine-rich protein 1 [Salmo salar]	0.506625	0.971061	0.167607	0.127034	-0.222112	-0.00887661	-0.00371165	-0.110095	-0.336883	-1.03131	-0.775403	-0.452789	-0.312842	-0.633494	-0.536523	-0.108995	1	0	0
Ssa#S18891162	Cysteine-rich protein 2 [Salmo salar]	-1.11489	-1.16912	-1.12616	-0.902451	1.11896	-1.49029	-0.542947	-1.26633	0.828893	0.52937	1.22155	0.969602	0.967793	0.794552	0.563884	-0.738118	1	0	0
Ssa#S31984718	cytidine and dCMP deaminase domain containing 1 [Homo sapiens]	0.905545	0.832002	0.609581	-0.167948	-0.464093	0.0716638	-0.178969	-0.105577	0.203133	-0.0547766	-0.251665	-0.297056	-0.451661	-0.0586037	-0.177968	-0.0975615	1	0	0
Ssa#CK886748	cytochrome b-245, beta polypeptide [Salmo salar]	0.584368	0.336848	0.349524	0.237835	-0.368822	0.0746192	0.507382	0.346997	-0.0505982	-0.328001	-0.618247	-0.454263	-0.387227	-0.106964	-0.614863	-0.494907	1	0	0
Ssa#CL120Contig1	cytochrome b558 alpha-subunit [Oncorhynchus mykiss]	0.511778	1.19499	0.625608	0.201224	-1.30703	-3.21816	0.296204	-0.695303	-0.190775	-0.118026	-2.12388	-0.206894	-0.712733	-0.214313	-0.916724	-0.643635	1	0	0
Ssa#S35492982	Cytochrome c oxidase polypeptide VIIa-liver/heart, mitochondrial precursor [Salmo salar]	0.18818	1.12638	-0.0471964	-0.0580248	-0.48256	0.181494	0.0114056	0.374706	-0.51626	-0.289647	-0.0862407	0.0966641	-0.599081	-0.469335	-0.38546	-0.327486	1	0	0
Ssa#GRASP221220651	Cytochrome c1, heme protein, mitochondrial precursor [Salmo salar]	0.664127	0.395323	-0.0291569	0.562844	0.228619	-0.369555	-0.0502414	0.510858	-0.245967	-0.415319	-1.09041	-0.245391	-0.331968	-0.487555	0.0847729	-0.398859	1	0	0
Ssa#GRASP209151055	Cytochrome c-type heme lyase [Salmo salar]	0.195738	0.471797	0.106982	0.295537	0.0691222	-0.320644	0.303889	0.41557	-0.209371	-0.556979	-0.924818	-0.0793576	-0.260074	-0.37431	-0.548123	-0.403578	1	0	0
Ssa#GRASP209148958	Cytochrome P450 20A1 [Salmo salar]	-0.447683	-0.104731	-0.163467	-0.269773	-0.134158	0.426647	-0.273465	0.0201121	0.659495	-0.0836661	0.938985	-0.102563	0.319985	0.246018	0.44501	0.588548	1	0	0
Ssa#GRASP223648313	Cytochrome P450 7A1 [Salmo salar]	-0.501135	-0.483242	-0.538039	-0.131657	0.72039	-0.204681	-0.360345	-0.222801	0.498526	0.144309	0.324787	0.1982	0.462371	0.00810245	0.549025	-0.0110258	1	0	0
Ssa#S35516176	Cytokine-like protein 1 [Salmo salar]	-0.603612	-1.30936	-1.11073	-0.655935	0.191907	-2.23401	-1.22794	-0.468923	0.845978	-0.478319	-0.234935	0.332074	1.57836	1.07162	1.49223	-0.696643	1	0	0
Ssa#GRASP209153903	Cytosolic purine 5-nucleotidase [Salmo salar]	0.0910347	1.12245	0.168754	0.378988	-0.47225	0.279768	0.181892	0.0368931	-0.407207	-0.546695	-0.520513	0.341879	-0.428812	-0.200408	-0.353392	-0.0177268	1	0	0
Ssa#GRASP209730895	Damage-regulated autophagy modulator [Salmo salar]	-0.856398	-0.133267	-0.926922	-0.458509	-0.440489	-0.541704	-0.368634	0.422523	0.472506	0.510653	-0.266436	0.342041	0.395586	-0.154329	0.273752	0.189851	1	0	0
Ssa#DW569841	DEAD (Asp-Glu-Ala-Asp) box polypeptide 1 [Homo sapiens]	0.883568	0.330273	0.357868	1.16426	-0.147761	-0.982288	0.314709	0.167383	0.276395	-0.86807	-1.04002	-0.505766	0.330432	-0.300108	-0.184643	-0.500851	1	0	0
Ssa#CK892846	decorin [Oncorhynchus mykiss]	-1.64221	-1.65373	-1.84302	-1.09759	1.02115	-1.49558	-1.01227	-1.32111	0.596469	0.567938	1.41515	1.09455	1.03106	1.08432	1.1149	-0.778904	1	0	0
Ssa#TC107781	decorin [Oncorhynchus mykiss]	-0.616104	-0.617706	-0.4	-0.22161	1.00509	-0.719238	0.575408	-0.431437	0.208749	0.141278	-0.0315951	0.254497	0.460613	0.624892	0.61321	-0.458319	1	0	0
Ssa#GRASP209155967	Decorin precursor [Salmo salar]	-0.988506	-2.69835	-0.421358	-0.972269	0.678429	-1.78822	-0.182205	-2.1427	0.851072	1.04214	0.330967	1.40767	0.598479	1.02411	0.138675	0.672427	1	0	0
Ssa#S18877730	dehydrodolichyl diphosphate synthase [Oncorhynchus mykiss]	0.384135	0.8487	0.259919	-0.191811	0.0152945	0.0254912	0.232732	0.449335	-0.0502577	-0.413628	-0.331504	0.00231914	-0.466447	-0.377145	-0.432191	-0.258312	1	0	0
Ssa#GRASP209732409	dehydrogenase/reductase (SDR family) member 1 [Salmo salar]	-0.838185	-0.265654	-0.385352	-0.210124	0.216207	-0.490191	-0.264584	-0.125197	0.755955	0.0616972	0.516709	0.421567	1.1291	0.791408	0.481739	-0.430853	1	0	0
Ssa#TC104033	deleted in bladder cancer 1 [Homo sapiens]	-0.222392	-0.309341	-0.194201	-0.183778	0.12626	-0.519682	0.0431264	-0.206823	0.0592114	0.155159	-0.0994846	0.184415	0.49986	0.576574	0.322255	0.153165	1	0	0
Ssa#S35552083	Delta-aminolevulinic acid dehydratase [Salmo salar]	0.69153	-0.0220328	0.656402	0.234163	0.174827	-0.811539	0.447758	-0.222377	-0.524829	-0.00501673	-1.22748	0.188456	-0.0618514	-0.150528	-0.345766	-0.529791	1	0	0
Ssa#GRASP209150054	deoxyribose-phosphate aldolase [Salmo salar]	0.423436	0.578879	-0.0619465	0.231623	0.180357	-0.0944421	0.0684645	0.161063	-0.549164	-0.298189	-1.02513	0.0968636	-0.716272	-0.610372	-0.219552	-0.347233	1	0	0
Ssa#S35661722	Development and differentiation-enhancing factor 2 [Salmo salar]	0.326782	0.565239	0.615351	0.0952261	-0.343069	0.537196	0.377515	0.0351894	-0.245777	-0.0603993	-0.805613	-0.278613	-0.28449	-0.552291	-0.651908	-0.228333	1	0	0
Ssa#GRASP209732879	Diablo homolog, mitochondrial precursor [Salmo salar]	0.0423302	1.09491	0.238318	-0.0703053	-0.301916	-0.46189	0.256157	-0.188964	-0.756075	-0.11266	-0.807787	-0.154493	-0.333911	-0.492051	-0.34752	-0.595627	1	0	0
Ssa#S35703775	Dickkopf-related protein 1 precursor [Salmo salar]	-0.76085	-0.315427	-0.663463	-0.466619	0.271034	-0.608074	-0.404077	-0.41868	-0.0492377	0.151043	0.859183		0.639763	0.793773	0.677973	-0.356655	1	0	0
Ssa#GRASP209152555	Dihydrodipicolinate synthase-like, mitochondrial precursor [Salmo salar]	-0.26105	-0.680918	-0.254416	-0.428525	0.545204	0.929017	-0.422768	-0.160167	0.481784	1.30505	1.55365	0.0796314	0.27863	0.325768	0.201478	0.0392615	1	0	0
Ssa#GRASP209154113	Dihydrolipoyl dehydrogenase, mitochondrial precursor [Salmo salar]	0.59491	0.182076	-0.469922	0.823096	-0.44779	1.11538	0.468427	-2.65405	0.0525751	-3.74809	0.32676	0.423088	-0.567407	-0.898415	-0.271119	-0.868871	1	0	0
Ssa#DY731917	dipeptidylpeptidase 9 [Homo sapiens]	0.131166	0.926573	0.0763444	0.245274	-0.328676	0.491697	-0.00162328	0.412686	-0.195017	-0.408218	-0.196348	-0.270061	0.0131745	-0.834019	-0.134743	-0.488779	1	0	0
Ssa#GRASP221221923	DNA-binding protein inhibitor ID-2 [Salmo salar]	-0.267092	-1.02843	-0.730415	0.0714888	0.32937	-0.273889	-0.451427	-0.401221	0.194266	0.442169	0.728083	0.755122	0.361802	0.286718	0.544554	0.138034	1	0	0
Ssa#KSS5048	DNA-damage-inducible transcript 4-like [Salmo salar]	0.820788	-0.064478	0.251818	-0.106589	0.170637	-0.258599	0.249242	0.32186	-0.444146	-0.19432	-0.298618		-0.778726	-0.138764	-0.544747	-0.262348	1	0	0
Ssa#GRASP209735823	DNA-directed RNA polymerase II 7.6 kDa polypeptide [Oncorhynchus mykiss]	0.328848	0.573057	-0.147595	0.40242	0.100433	0.0666771	0.00132493	0.701471	-0.332982	-0.134454	-0.320176	-0.52657	-0.617974	-0.222965	-0.147842	-0.406519	1	0	0
Ssa#GRASP209154587	DnaJ homolog subfamily C member 11 [Salmo salar]	0.166742	0.636653	0.0721456	0.34086	-0.167372	0.382141	0.12609	0.361737	-0.110179	-0.246285	-0.43131	-0.0799239	-0.0276991	-0.457197	-0.411014	-0.443465	1	0	0
Ssa#TC93617	DNA-repair protein complementing XP-A cells homolog [Salmo salar]	0.362418	0.508533	0.197717	-0.09379	0.00463765	0.16774	0.127554	0.429276	-0.321946	-0.198834	0.0286563	0.0321635	-0.644738	-0.524769	-0.24967	-0.180641	1	0	0
Ssa#GRASP223648161	Dual specificity protein phosphatase 7 [Salmo salar]	0.205522	1.04474	-0.169655	0.150926	-0.407666	0.513125	-0.212226	0.171301	-0.597879	-0.301642	-0.283966	-0.136981	-0.414375	-0.875726	-0.292313	-0.680788	1	0	0
Ssa#TC105846	dystonin isoform 1eA precursor [Homo sapiens]	-0.404372	-1.01374	-0.308048	-0.389865	0.628527	-0.78486	-0.309874	-0.0401875	0.0850987	0.517874	1.09816	0.163616	0.287032	0.532111	0.367369	-0.10998	1	0	0
Ssa#S35517667	echinoderm microtubule associated protein like 3 [Homo sapiens]	-0.578931	-0.607759	-0.378383	-0.413528	0.450879	-0.763563	-0.47207	-0.437269	0.336194	0.611034	0.417088	0.538228	0.895174	0.733302	0.56668	-0.207879	1	0	0
Ssa#GRASP221221771	Ecto-ADP-ribosyltransferase 5 precursor [Salmo salar]	0.283333	1.10841	0.172594	0.422773	-0.205115	0.322365	0.32996	-0.455402	-0.682853	-0.948506	-0.600296	-0.566389	-0.721475	-0.673147	-0.28979	-0.151955	1	0	0
Ssa#S35709713	eEF1A2 binding protein-like [Salmo salar]	-1.63614	-1.90505	-4.60515	-3.97148	2.44126	-3.74702	-3.48268	-2.65423	-0.702733	-4.3318	-3.64453	-2.50569	1.88723	2.07146	1.08626	-0.772858	1	0	1
Ssa#S35704700	elongation factor Tu GTP binding domain containing 2 [Homo sapiens]	0.575835	0.799022	-0.115873	0.320326	-0.272448	0.0965915	-0.263477	0.284637	-0.246503	-0.310836	-0.24891	-0.595371	-0.247608	-0.463882	-0.266742	0.0717042	1	0	0
Ssa#STIR40430	elongation of very long chain fatty acids-like 6 [Homo sapiens]	0.762164	0.987122	-0.00130561	0.196647	-0.177294	-0.0435864	0.1782	-0.196649	-0.902436	-0.18632	-0.817837	-0.23713	-0.347387	-0.294529	-0.277395	-0.660039	1	0	0
Omy#CB498431	Enah/Vasp-like b [Danio rerio]	-0.778732	-1.36274	-0.667904	0.211241	0.327679	0.451928	-0.163272	-0.771005	0.677782	0.782362	1.43916	0.322843	0.22116	0.263559	0.85706	0.233499	1	0	0
Ssa#DW567486	Endonuclease domain-containing 1 protein precursor [Salmo salar]	-1.10836	-0.646908	-0.346166	-0.582502	0.049604	0.851717	0.227611	-0.211968	0.912073	1.01982	0.600753	0.437578	0.120873	0.764472	0.404452	0.405762	1	0	0
Ssa#S35500981	engrailed homeobox 1 [Homo sapiens]	-0.371025	-0.960138	-0.743995	-0.446892	0.873351	-0.606846	-0.337519	-0.24008	0.195474	0.739615	0.856001	0.365665	0.144275	0.551141	0.52115	-0.299954	1	0	0
Ssa#S48371926	enolase 3-1 [Salmo salar]	-1.53236	-2.04332	-4.58937	-3.78852	2.50306	-3.96629	-3.84193	-2.8593	-0.760457	-4.35205	-3.81853	-2.63143	1.92379	1.97529	1.08657	-0.943962	1	0	1
Ssa#DN164685	enolase 3-2 [Salmo salar]	0.372761	-1.42105	-1.72846	-1.69487	1.18855	-1.39952	-1.28798	-0.762	-0.843683	-1.53466	-0.911008	-1.20246	1.4963	1.61177	0.787586	-0.636403	1	0	1
Ssa#S30273091	epidermal growth factor-like protein 6 precursor [Homo sapiens]	-1.34658	-0.97085	-0.514948	-0.180507	0.475676	-0.852495	-0.684059	-0.827633	0.736452	1.14788	0.576206	0.0403209	0.472564	0.685409	0.951221	-0.195375	1	0	0
Ssa#GRASP209147548	Epidermis-type lipoxygenase 3 [Salmo salar]	0.391527	0.967047	0.225055	0.276468	-1.1062	0.326989	-0.319113	0.0778221	-0.91947	0.140679	-0.635416	-0.0293761	-0.504622	-0.497467	-0.904025	-0.161321	1	0	0
Ssa#S32010836	Epithelial cadherin precursor [Salmo salar]	-0.244773	-1.16434	-0.815402	-0.125169	-0.0601187	-0.366789	-0.187766	-0.04811	-1.10194	0.720513	-0.0257221	0.307821	0.309761	1.41881	0.142731	-0.0513859	1	0	0
Ssa#S35676247	Epithelial cadherin precursor [Salmo salar]	0.775103	-0.134999	0.361244	0.170164	-0.416937	-0.415697	0.171542	0.0938634	-0.995991	0.06359	-1.18756	-0.2315	-0.573711	-0.281906	-0.597535	-0.191191	1	0	0
Ssa#GRASP209733297	Epithelial membrane protein 3 [Salmo salar]	-1.48563	-0.770394	-1.78394	-0.76451	0.13746	-2.40742	-1.05435	-0.546624	0.456006	0.95996	0.668979	0.652798	0.486973	0.668656	0.982748	-0.939599	1	0	0
Ssa#GRASP209155349	Epoxide hydrolase 2 [Salmo salar]	-0.577317	-0.469084	-0.458524	-0.623054	-0.0876322	-1.34824	-0.525694	-0.302625	-0.36095	1.50971	-0.0335024	1.32357	0.497481	0.254539	0.154831	-0.60462	1	0	0
Ssa#GRASP223648643	Epsilon-sarcoglycan precursor [Salmo salar]	-0.618594	-1.32431	-0.767556	-0.251737	0.362322	0.9471	-0.357729	0.00905644	-0.00855788	1.44054	1.7503	0.187459	0.508135	-0.0834941	-0.0364977	0.0231637	1	0	0
Ssa#CB499143	ER degradation-enhancing alpha-mannosidase-like 1 [Salmo salar]	0.513665	0.656048	0.124152	0.234405	-0.243149	0.146044	0.210842	0.440024	-0.200515	-0.543042	0.0870849	-0.153479	-0.513975	-0.279066	-0.226902	-0.0491076	1	0	0
Ssa#S35495693	Esophageal cancer-related gene 4 protein precursor [Salmo salar]	-0.550956	-0.484196	-0.241678	-0.237836	0.0414611	0.0262318	-0.302543	-0.33585	0.000494454	-0.220215	-0.0705942	-0.0660076	0.143862	0.353194	0.965389	0.0658148	1	0	0
Ssa#S35581812	eukaryotic translation termination factor 1 [Homo sapiens]	0.135942	0.670792	-0.0157602	0.217548	-0.175474	-0.166092	0.168823	0.162575	-0.386381	-0.209152	-0.330914	-0.109395	-0.277479	-0.487305	-0.401756	-0.504025	1	0	0
Ssa#S48402587	Ewing sarcoma breakpoint region 1 isoform EWS [Homo sapiens]	0.190331	0.866183	-0.0595307	0.0786211	-0.0184046	-0.354298	0.0127462	0.318318	-0.931506	-0.331437	-0.572665	-0.101861	-0.368087	-0.588214	-0.282103	-0.958772	1	0	0
Ssa#S50838052	Exosome complex exonuclease RRP4 [Salmo salar]	0.0365507	0.840308	-0.156047	0.217888	-0.0478508	0.277459	-0.035371	0.394138	-0.2957	-0.371703	-0.419803	-0.323965	-0.267286	-0.47491	-0.43853	-0.440631	1	0	0
Ssa#GRASP209732227	Exosome complex exonuclease RRP41 [Salmo salar]	0.0256618	0.8499	-0.24258	0.12232	-0.613626	-0.0860942	0.205822	0.700546	-0.436468	-0.302281	-0.608969	-0.0698665	-0.523207	-0.599464	-0.385784	-0.490386	1	0	0
Ssa#S48393959	Exostosin-1c [Salmo salar]	-0.411863	-0.77196	-0.54123	0.225685	0.545693	-0.260199	-0.501949	-0.646621	0.792875	0.214168	0.724768	0.12628	0.709061	0.710192	0.501184	-0.123933	1	0	0
Ssa#CK891021	Exostosin-1c [Salmo salar]	-0.412682	-0.364706	-0.572915	-0.283423	-0.00319684	-0.115505	-0.572468	-0.272584	0.31021	0.361513	0.810225		0.533389	0.374704	0.10247	0.275704	1	0	0
Ssa#GRASP223648705	Exostosin-like 2 [Salmo salar]	-0.986394	-0.865704	-1.05301	-0.331022	1.012	-1.05556	-0.8936	-0.852596	0.8289	0.230226	1.30852	0.0874679	0.738878	0.521397	1.34118	-0.112574	1	0	0
Ssa#S35555215	extracellular matrix protein 2 precursor [Homo sapiens]	-0.439959	-0.74825	-0.34978	-0.388845	0.414634	-0.782152	0.0785951	-0.632766	0.509598	0.872296	0.314722	0.800414	0.539121	0.880856	0.255991	-0.125461	1	0	0
Ssa#S35598017	ezrin [Homo sapiens]	0.504734	0.841837	0.704998	0.337316	-0.279253	0.0755904	0.601182	0.54272	0.203841	-0.707832	-0.416453	-0.112129	-0.0502187	-0.356365	-0.11566	0.326854	1	0	0
Ssa#GRASP223647607	Ezrin-radixin-moesin-binding phosphoprotein 50 [Salmo salar]	0.49647	0.520831	0.119932	0.404034	-0.107755	0.0317549	0.0499775	0.166364	-0.125182	-0.295918	-0.0710227	-0.233514	-0.312406	-0.337018	-0.313973	-0.208642	1	0	0
Omy#CX041538	F11 receptor [Danio rerio]	0.30932	0.420004	0.531993	0.638823	-0.648727	0.498018	0.181547	0.296367	-0.0200676	-0.363304	-0.245595	-0.239486	-0.436309	-0.467267	-0.107046	0.205796	1	0	0
Ssa#TC65490	F11 receptor precursor [Homo sapiens]	0.619172	0.475672	0.494549	0.300964	-0.31561	-0.738706	0.227658	-0.174529	-0.415381	-0.24464	-1.33027	-0.0579319	-0.377417	-0.12984	-0.527398	-0.0943066	1	0	0
Ssa#S35494934	F-actin-capping protein subunit alpha-1 [Salmo salar]	0.707472	0.246703	0.790221	0.204612	-0.31034	0.338387	0.613434	-0.147824	-0.380716	-0.422807	-1.11443	-0.402374	-0.534836	-0.646339	-1.03499	0.127299	1	0	0
Ssa#GRASP209155423	F-actin-capping protein subunit beta [Salmo salar]	0.582647	0.306884	0.513432	0.538241	0.293685	-0.322633	0.373442	0.230759	-0.391456	-0.544702	-0.569457	-0.369746	-0.148236	-0.158584	-0.185981	-0.320961	1	0	0
Ssa#GRASP221219421	FAM49A [Salmo salar]	-0.496065	-0.497884	0.0680273	-0.217535	-0.240532	0.212241	-0.240992	-0.131291	0.474453	0.56478	0.649188	0.275129	0.0699548	0.39594	0.402792	0.535177	1	0	0
Ssa#S18886028	FAM70B [Salmo salar]	-0.779131	-1.37789	-1.08078	-0.732497	0.811352	-1.83064	0.0831555	-1.18063	0.550256	1.18131	-0.347137	1.06156	1.20292	0.757741	0.413297	-0.759253	1	0	0
Ssa#S35590962	family with sequence similarity 57, member A [Homo sapiens]	0.68611	1.11534	0.562846	-0.0402441	0.00431715	-0.626634	0.141277	-0.0715768	-0.60885	-0.510152	-1.28701	0.0757484	-0.305418	-0.489147	-0.311043	-0.585219	1	0	0
Ssa#GRASP223648021	Fasciculation and elongation protein zeta-1 [Salmo salar]	-0.377918	-0.607731	-0.575504	-0.294819	0.620916	-1.06857	-0.244422	-0.532684	0.679929	0.214363	-0.0234663	0.92872	1.14133	0.562563	0.396756	-0.381323	1	0	0
Ssa#S35674060	fascin 1 [Homo sapiens]	-0.631511	-0.923644	-1.12534	-0.223519	0.524164	-1.29029	-0.00696989	-0.892882	0.439899	0.710307	0.884572	0.847344	0.29818	0.54325	0.460229	-0.607979	1	0	0
Ssa#S30274039	FAST kinase domain-containing protein 1 [Salmo salar]	0.44469	0.549848	-0.078361	0.38126	-0.05472	0.385941	0.0683329	0.399151	-0.285053	0.18084	-0.325653	-0.0151413	-0.193522	-0.643001	-0.10694	-0.268061	1	0	0
Ssa#S18892347	fast myotomal muscle troponin-T [Salmo salar]	-0.492935	-1.81204	-3.25655	-2.02675	1.49712	-2.93596	-1.89384	-1.59333	-0.126841	-2.96959	-2.96614	-2.12389	1.96501	1.91845	1.91273	-0.515486	1	0	1
Omy#TC171485	FAT tumor suppressor homolog 4 [Homo sapiens]	-0.752117	-1.71578	0.00875439	-1.09641	-0.104686	0.0446599	0.00253132	-1.26335	0.829971	1.30487	1.50621	0.793424	0.12166	0.669027	-0.142606	1.66598	1	0	0
Ssa#S30239792	fatty acid amide hydrolase 2 [Homo sapiens]	0.31563	1.06929	0.164159	0.467934	0.0919017	0.29327	-0.0949356	0.520649	0.0752032	-0.772189	-0.300621	-0.686988	-0.0607523	-0.540842	-0.183467	-0.623325	1	0	0
Ssa#CA038824	fibroblast growth factor receptor 3 isoform 1 precursor [Homo sapiens]	-1.11014	-0.83897	-1.13205	-0.714101	0.335697	-1.3662	0.172895	-0.756336	0.227746	0.821911	0.631901	1.23946	0.82966	0.480709	0.632045	-0.816996	1	0	0
Ssa#S35698682	Fibronectin [Salmo salar]	-0.294036	0.109933	-0.669626	-0.420137	0.692926	-0.982982	-0.628385	-0.214426	0.0797761	-0.342328	-0.128126	0.657493	0.647829	0.715867	0.468201	-0.0831416	1	0	0
Ssa#S35472445	fibronectin 1 [Danio rerio]	-0.743616	-0.799587	-0.336538	-0.950653	0.95256	-0.268836	-0.43891	0.399312	0.207611	0.509271	0.795726	0.0842236	-0.31082	0.112829	-0.249009	0.799336	1	0	0
Ssa#S35589700	fibronectin leucine rich transmembrane protein 3 precursor [Homo sapiens]	-0.368447	-0.355254	-0.523268	-0.208687	0.622529	-0.431083	-0.272113	-0.235396	0.27228	0.200702	0.767933	0.345056	0.148875	0.197967	0.730595	-0.0153637	1	0	0
Omy#S34424647	fibronectin type III domain containing 3B [Homo sapiens]	-0.923556	-1.52911	-0.679739	-0.590634	-0.158014	0.462132	-0.687059	-0.116711	0.835049	1.43291	2.00493	-0.144292	-0.306981	-0.037674	0.404747	0.555393	1	0	0
Omy#CA353607	FIC domain containing [Danio rerio]	0.354263	0.690534	0.0597083	0.112892	-0.0402559	-0.16416	0.120048	0.330929	-0.23098	-0.36727	-0.236361	0.357916	-0.209701	-0.366446	-0.0499035	-0.729313	1	0	0
Ssa#S30282993	Filamin-binding LIM protein 1 [Salmo salar]	0.409935	0.301375	0.322332	0.764704	-0.114682	0.0627928	-0.0636186	0.0993924	-0.0767012	-0.395246	-0.178201	-0.188794	0.127061	-0.390034	-0.159516	-0.33684	1	0	0
Ssa#S35697379	fish virus induced TRIM protein [Oncorhynchus mykiss]	-0.467653	-0.783601	-0.218033	-0.102792	-0.115886	0.440231	-0.108588	-0.286124	0.256209	0.438512	0.904498	0.319458	0.167544	0.262424	0.275104	0.688798	1	0	0
Ssa#DW561711	Fish virus induced TRIM-12	-0.833704	-1.6015	-0.704806	-0.355973	-0.143814	1.06479	-0.417959	0.0907805	-0.219377	1.20047	1.4671	-0.194255	-0.357598	0.0578908	-0.0815451	-0.089522	1	0	0
Ssa#S35590423	FK506 binding protein 14, 22 kDa [Homo sapiens]	-0.571305	-0.770453	-0.371845	-0.702333	0.615969	-0.631717	-0.547096	-0.420898	0.166158	0.791267	0.555497	0.330506	0.404388	0.636539	0.631589	-0.298282	1	0	0
Ssa#GRASP223649275	FK506-binding protein 10 precursor [Salmo salar]	-1.30069	-2.78125	-0.661404	-1.60183	0.629272	-1.59155	-0.0848324	-1.84612	0.775901	1.32498	0.91357	1.50233	0.159167	1.36445	0.202239	0.495445	1	0	0
Ssa#GRASP223648839	FK506-binding protein 10 precursor [Salmo salar]	-1.23149	-1.34387	-0.886623	-0.358971	0.366219	-0.889652	-0.478203	-0.954738	0.999314	0.508742	1.1054	0.728827	0.635704	0.650816	0.756939	-0.633101	1	0	0
Ssa#S35516207	FK506-binding protein 14 [Salmo salar]	-2.02846	-2.08137	-1.51219	-1.33858	0.535289	-1.88746	-0.975149	-1.56012	0.662596	1.44863	0.992181	1.15826	0.257409	0.793648	1.06334	-0.545475	1	0	0
Ssa#GRASP221219475	FK506-binding protein 1A [Salmo salar]	0.0538174	0.787649	-0.00127442	0.287267	0.175793	-0.00385238	-0.0306483	0.108387	-0.133488	-0.0877392	-0.840391	-0.0656833	-0.243744	-0.571278	-0.110576	-0.401028	1	0	0
Ssa#S31982125	FK506-binding protein 3 [Oncorhynchus mykiss]	-0.143898	0.944838	0.308653	0.255605	-0.0949026	-0.351582	0.41135	0.0299159	-0.697073	-0.194211	-0.570557	-0.453325	-0.320603	-0.21035	-0.263574	-0.447642	1	0	0
Ssa#GRASP209155183	Flotillin-1 [Salmo salar]	0.46502	0.541879	0.0138151	0.730888	0.0588149	-0.270205	0.10261	0.401194	0.187863	-0.0926838	-1.14205	-0.271601	0.097347	-0.63128	0.106959	-0.416561	1	0	0
Ssa#GRASP209154131	Friend leukemia integration 1 transcription factor [Salmo salar]	-0.432743	-0.162905	-0.668146	-0.268564	0.248288	-0.732929	-0.406825	-0.0849817	0.393262	0.368357	0.434213	0.51949	0.390878	0.523684	0.503056	-0.424887	1	0	0
Ssa#S22712760	frizzled-related protein [Homo sapiens]	-0.768203	-0.881581	-0.105293	-0.345451	0.422028	-0.460265	-0.172198	-0.330015	0.614492	0.950638	0.980185	0.527442	0.40436	0.655639	0.384954	0.240906	1	0	0
Ssa#S35483916	fructose-1,6-bisphosphatase [Salmo marmoratus]	0.365113	0.387338	0.977973	0.318532	-0.173128	-0.257026	0.165147	0.121283	-1.09298	-0.289963	-1.12094	-0.854112	-0.732573	-0.638788	-0.559044	-0.442316	1	0	0
Ssa#S35661441	Fructose-1,6-bisphosphatase 1 [Salmo salar]	0.6398	0.842107	0.80481	0.0873828	-0.0133069	-0.804015	0.497394	-0.0552464	-0.916143	-0.0942659	-1.1694	-0.330203	-0.616089	-0.491266	-0.532265	-0.352395	1	0	0
Ssa#GRASP209155491	Fucose-1-phosphate guanylyltransferase [Salmo salar]	0.47987	0.677083	0.0758666	0.160363	-0.187173	0.163359	0.173026	0.177165	-0.807348	0.00431041	-0.800397	0.139536	-0.460831	-0.222547	-0.0480986	-0.790178	1	0	0
Ssa#TC80863	G protein alpha i1 [Oncorhynchus mykiss]	0.477728	0.836114	0.162603	0.025292	-0.0567761	-0.366094	0.189217	-0.220289	-0.384802	0.0893955	-0.484948	-0.00431791	-0.0230054	-0.302393	-0.361633	-0.526766	1	0	0
Ssa#GRASP209732231	Galectin-3 [Salmo salar]	-0.0224355	0.752517	0.309681	0.467366	-0.173213	0.285463	0.042226	0.0621825	-0.50456	-1.01638	-0.846292	-0.513778	-0.217025	-0.643827	-0.346356	0.0870366	1	0	0
Ssa#GRASP209733951	Galectin-9 [Salmo salar]	-1.00645	0.0563371	-1.02502	-0.967312	0.0708116	-1.1166	-0.0754869	0.565062	0.807562	0.376524	-0.150038	0.455907	0.605042	0.403535	0.423418	0.757566	1	0	0
Ssa#S30273714	GATS [Salmo salar]	-0.257943	-1.07151	-0.185659	-0.278532	0.31176	-0.63769	0.120189	0.264271	0.251734	0.578339	0.717171	0.228395	0.0345538	1.07804	0.242962	0.211281	1	0	0
Ssa#TC81967	GCN1 general control of amino-acid synthesis 1-like 1 [Homo sapiens]	0.6787	0.694503	0.45726	0.17096	0.10848	-0.637383	0.287613	-0.072742	-0.578868	-0.00961521	-0.754265	0.0308817	-0.29205	-0.237338	-0.522729	-0.396232	1	0	0
Ssa#EG917718	GDP dissociation inhibitor 2 [Salmo salar]	0.221381	0.450232	0.167107	0.0235301	0.194689	-0.304896	0.264196	0.161127	-0.408105	-0.307626	-0.881373	-0.474057	-0.518395	-0.229453	-0.250618	-0.691153	1	0	0
Ssa#S46932441	GDP dissociation inhibitor 2 [Salmo salar]	0.157975	0.595969	0.0610194	0.01738	0.246511	-0.116826	0.0976945	0.282028	-0.425102	0.00865305	-0.792815	0.1777	-0.489039	-0.343656	-0.226992	-0.609494	1	0	0
Ssa#GRASP209736519	GDP-mannose 4,6-dehydratase [Salmo salar]	0.140871	1.54087	0.525116	-0.519744	-0.801064	-0.806356	-0.0543598	-0.352606	-0.809035	-0.422114	-2.53171	-0.297627	-0.636409	-0.746494	-0.556569	-0.685201	1	0	0
Ssa#S35590885	Gelsolin precursor [Salmo salar]	0.509535	0.355219	0.190898	-0.0534368	-0.0356516	0.12403	0.0636956	-0.0837277	-0.671716	-0.0755649	-0.728776	-0.0909934	-0.675221	-0.522517	-0.232436	-0.660876	1	0	0
Ssa#S30282627	Gig1-2	-1.1627	-0.19732	-0.786311	-0.487575	-0.290811	-0.735981	-0.283734	0.336218	1.16819	0.328139	-0.941967		0.95862	0.0589203	0.18292	-0.193127	1	0	0
Ssa#EG871163	Gig2-5	-0.752116	-0.271463	-0.172564	-0.166237	0.45668	-0.514237	-0.062837	0.709161	0.266763	0.285402	-0.337252	0.146038	0.165781	0.268582	0.194832	0.774218	1	0	0
Ssa#S35553637	gill-specific calpain [Oncorhynchus mykiss]	0.149206	0.903042	0.287055	0.462778	-0.208968	-0.150221	0.288582	-0.483134	-0.27093	-1.016	-1.30028	-0.315164	-0.61735	-0.522581	-0.1357	-0.197371	1	0	0
Ssa#S35485065	Globoside alpha-1,3-N-acetylgalactosaminyltransferase 1 [Salmo salar]	-0.75044	-1.04686	-0.208896	-0.372877	0.512265	-0.259272	-0.546638	-0.472862	-0.124019	0.163262	-0.269884	0.769378	0.22081	1.01153	0.121264	0.336851	1	0	0
Ssa#S30269681	Globoside alpha-1,3-N-acetylgalactosaminyltransferase 1 [Salmo salar]	0.608571	-0.127573	0.782473	0.395343	-0.450593	0.713412	0.366789	0.0341334	-0.853447	-0.706953	-0.806106	-0.67068	-0.809889	-0.753899	-0.780631	0.209231	1	0	0
Ssa#GRASP209153479	Glucose-6-phosphate 1-dehydrogenase [Salmo salar]	0.293455	0.475719	0.376738	0.0366816	-0.0216743	-0.534501	0.218263	-0.114494	-0.784333	0.21926	-2.25523	0.193727	-0.3661	-0.391842	-0.785713	-0.296257	1	0	0
Ssa#TC97851	Glucose-6-phosphate isomerase [Salmo salar]	0.979217	-2.22527	-2.49896	-1.84067	1.67067	-3.18063	-1.77153	-1.01156	-1.20199	-2.79712	-2.66263	-0.694588	1.87752	2.15693	1.19721	0.677161	1	0	1
Ssa#STIR38249	Glutamate decarboxylase-like protein 1 [Salmo salar]	-0.772715	-1.92057	-0.131549	-0.234503	0.499435	0.318912	-0.384901	-0.397198	0.202504	0.312582	1.01235	0.416709	0.0716731	0.321322	0.286651	0.494401	1	0	0
Ssa#GRASP223648987	Glutamate receptor U1 precursor [Salmo salar]	-0.738398	-0.590616	-0.767648	-0.517992	0.709168	-0.533199	-0.0594094	-0.446851	0.0412825	0.422166	-0.069235		0.755437	0.116021	0.839137	-0.36092	1	0	0
Ssa#S31985867	glutaminase [Homo sapiens]	-0.814747	-0.805245	-1.12403	-0.0884943	0.557887	-0.537892	-0.765141	-1.01502	0.943123	0.0826682	0.888621	0.615694	0.534978	0.181867	0.862269	-0.317299	1	0	0
Ssa#EG819142	glutaminyl-peptide cyclotransferase precursor [Homo sapiens]	0.308971	0.309382	-0.069528	0.537849	-0.523399	0.836096	-0.185266	0.82519	0.0341351	-0.336135	-0.0453005	-0.415042	0.113377	-0.896219	-0.444254	-0.516404	1	0	0
Ssa#S18871203	glutaminyl-tRNA synthase (glutamine-hydrolyzing)-like 1 [Homo sapiens]	0.212774	0.558748	0.401271	-0.299705	-0.134479	0.169416	0.561358	0.122599	-0.313968	-0.200541	-0.613924	0.305836	-0.417901	-0.435512	-0.619705	-0.139545	1	0	0
Ssa#GRASP221221875	Glutathione peroxidase 7 precursor [Salmo salar]	-1.59793	-2.71144	-2.37634	-1.47076	0.811851	-2.50983	-1.17833	-1.79469	1.46228	0.609879	1.96378	0.686373	0.589985	1.03929	1.53901	-0.951852	1	0	0
Ssa#GRASP209155137	Glutathione reductase, mitochondrial precursor [Salmo salar]	0.27787	0.592706	0.472654	-0.10328	-0.624016	-0.223699	-0.0124636	0.310585	-0.532437	-0.409737	-0.594724	-0.911668	-0.413001	-0.690725	-0.489832	-0.644693	1	0	0
Omy#S34425232	Glutathione transferase omega-1 [Oncorhynchus mykiss]	0.352788	0.339044	0.452537	0.000281557	0.156003	-0.149974	0.270143	0.101469	-0.569461	-0.282612	-0.820175	-0.56849	-0.573893	-0.113331	-0.212147	-0.487846	1	0	0
Ssa#S48371191	glyceraldehyde 3-phosphate dehydrogenase [Oncorhynchus mykiss]	0.342694	-2.34228	-4.80991	-4.33723	1.92362	-3.80866	-2.11444	-1.05979	-1.56629	-4.3219	-3.9422	-1.12004	2.20019	2.17238	0.818157	-1.53067	1	0	1
Ssa#GRASP209738005	Glyceraldehyde-3-phosphate dehydrogenase [Salmo salar]	0.509807	-2.83665	-6.23733	-4.95631	2.37576	-4.61019	-2.37916	-1.17343	-1.88292	-4.8973	-4.25522	-1.04282	1.83538	2.17351	0.951573	-1.63289	1	0	1
Ssa#S18892418	glycerol-3-phosphate dehydrogenase [Salmo salar]	0.929307	-1.30934	-1.87146	-1.33015	2.18986	-1.68928	-1.38475	-1.28247	-1.46144	-1.73292	-1.38358	-1.35774	1.53593	2.16054	1.20497	-0.280768	1	0	1
Ssa#S35664379	glycerophosphodiester phosphodiesterase domain containing 1 [Homo sapiens]	0.506327	1.21584	0.716883	-0.145042	-0.164848	-0.397893	0.0341322	-0.0967435	-0.839747	-0.314521	-0.831101	-0.52477	-0.70204	-0.331485	-0.570253	-0.0938756	1	0	0
Ssa#S35552627	Glycophorin-C [Salmo salar]	-0.32454	-0.198943	-0.0576689	-0.267509	0.17374	-0.192006	-0.14277	-0.174284	0.525902	0.391036	0.201257		0.415235	0.536475	0.449938	0.155531	1	0	0
Ssa#GRASP221220133	Glycoprotein hormones alpha chain 1 [Salmo salar]	-0.89003	-0.589772	-0.86924	-0.228866	0.320967	-0.45762	-0.526209	-0.234815	0.179482	-0.0131273	1.67092	0.168468	0.690441	-0.0457544	0.936437	-0.390873	1	0	0
Ssa#S35659763	Glycylpeptide N-tetradecanoyltransferase 1 [Salmo salar]	0.457253	0.734175	0.593372	-0.217491	0.0548009	-0.396969	0.270298	0.058064	-0.824919	-0.0748703	-1.03615	0.00126234	-0.441197	-0.260788	-0.726601	-0.282617	1	0	0
Ssa#S30281750	glyoxalase domain containing 1 [Homo sapiens]	0.171596	0.932798	0.0784389	-0.00911094	0.0962349	-0.517829	0.330744	-0.0554558	-0.470163	-0.330941	-0.721649		-0.473052	-0.221248	-0.37939	-0.353519	1	0	0
Ssa#GRASP209147523	Glyoxylate reductase/hydroxypyruvate reductase [Salmo salar]	-0.985024	-0.144764	-0.583097	-0.0845682	0.649172	-0.329967	0.0107759	-0.14313	-0.0396185	-0.131961	0.20697	0.364018	0.0700001	0.812095	0.151373	0.241269	1	0	0
Ssa#S30285393	glypican 6 precursor [Homo sapiens]	0.0432622	0.536622	0.269842	0.467418	-0.357572	1.15617	-0.143208	0.235815	0.258696	-1.01708	0.53048	-0.882252	-0.485183	-0.89779	-0.363987	0.310908	1	0	0
Ssa#KSSb2567	Granulocyte colony-stimulating factor receptor precursor [Salmo salar]	0.284324	0.802976	0.00481328	0.112665	-0.240577	-0.175045	0.00304898	0.743936	-0.227071	-0.135828	-0.0301425	-0.429544	-0.466136	-0.290349	-0.245142	-0.259848	1	0	0
Ssa#GRASP221221969	Growth arrest and DNA-damage-inducible protein GADD45 alpha [Salmo salar]	0.122688	1.60458	-0.321504	-0.494406	-1.30322	0.537551	0.710301	1.15275	-1.48517	-1.32909	-1.12373	-0.638862	-1.05548	-1.23855	-0.67194	-1.19915	1	0	0
Ssa#CX353227	Growth factor receptor-bound protein 2 [Salmo salar]	-1.1154	-1.82747	-1.32255	-0.962775	0.884427	-1.27182	-1.49294	-1.39856	1.38727	-0.900392	1.44301	0.149226	0.953438	0.0931825	1.25297	-0.604836	1	0	0
Ssa#TC82695	Growth-regulated alpha protein precursor [Salmo salar]	-0.929135	-1.77562	-0.885425	-0.983574	1.334	-2.38844	-0.106841	-0.441145	-1.11937	0.758947	-0.190871	1.14577	0.968812	1.08705	0.763983	-1.33711	1	0	0
Ssa#S35564338	Growth-regulated alpha protein precursor [Salmo salar]	-0.812574	-1.47604	-1.09753	-0.982393	1.38657	-2.17887	-0.104837	-0.401159	-1.04603	0.790749	-0.338745	1.3632	0.95422	0.915737	0.833022	-1.28432	1	0	0
Ssa#TC75359	GTPase IMAP family member 7 [Salmo salar]	-1.71932	-1.62755	-1.42091	-1.4958	0.47107	-1.61798	1.71132	-1.38987	1.93748	-1.53221	-1.40081		0.966287	-1.61178	1.83258	2.31644	1	0	0
Ssa#TC100572	GTPase, IMAP family member 7 [Oncorhynchus mykiss]	-1.94282	-1.40237	-1.26932	-1.41287	0.620648	-1.50943	1.84268	-1.25011	1.70541	-1.39637	-1.27131	-0.782369	0.778507	-1.48352	1.79515	2.22099	1	0	0
Ssa#S35704478	Guanine nucleotide-binding protein Gk subunit alpha [Salmo salar]	0.30596	0.630177	0.0680547	-0.0943221	-0.39211	-0.214582	0.0371159	0.156037	-1.10261	0.157058	-1.31184	-0.0078118	-0.0651061	-0.303953	-0.561016	-0.773688	1	0	0
Ssa#S31963472	Guanylin precursor [Salmo salar]	-0.977245	-0.539558	-0.851127	-0.550811	0.522755	-0.783566	-0.619711	-0.482231	-0.474218	-0.193274	0.889837		-0.0484061	1.20068	0.959879	-0.254762	1	0	0
Ssa#S30239555	Heat shock 70 kDa protein 14 [Salmo salar]	0.417842	0.467178	-0.164487	0.226085	0.0307552	0.1481	0.171652	0.272259	-0.799426	0.13125	0.170371	-0.274587	-0.471774	-0.451581	-0.621517	-0.0838792	1	0	0
Ssa#DY720543	hect domain and RLD 3 [Homo sapiens]	-0.942928	-0.089744	-0.549315	-0.397824	-0.460717	-0.266509	0.153244	0.420422	0.664857	0.760297	-0.228577		-0.0158204	-0.207431	0.209889	0.751639	1	0	0
Ssa#S30241799	hect domain and RLD 6 [Homo sapiens]	-3.03953	-1.84884	-1.27928	-1.85415	-1.15181	-0.679924	-0.161933	0.570387	1.03214	2.14617	-0.904442	1.10935	-0.213176	-0.186201	-0.0032367	2.7086	1	0	0
Ssa#EG824496	Hemagglutinin/amebocyte aggregation factor precursor [Salmo salar]	0.753681	0.729266	1.39199	-0.432495	-0.594303	-0.407765	0.159628	-0.29146	-1.27999	-0.0812089	-0.352414	-0.457829	-0.761803	-0.932228	-0.670402	-0.327774	1	0	0
Ssa#GRASP209733623	Heme oxygenase [Salmo salar]	0.46714	0.894883	0.0494594	0.114541	0.315943	-0.894766	0.420269	0.246688	-0.481062	-0.705791	-0.70292	-0.0885653	-0.136054	-0.246126	-0.26275	-0.36543	1	0	0
Ssa#S30262342	Hemoglobin subunit alpha [Salmo salar]	-1.54969	-1.05221	-1.63415	-1.10419	-0.204499	-0.888407	-1.35259	-0.201253	-0.97229	-0.0945937	3.20705	0.612921	-0.234435	0.105848	1.96771	-0.133501	1	0	0
Ssa#GRASP209737591	Heterogeneous nuclear ribonucleoprotein A0 [Salmo salar]	-0.0115589	0.940527	0.0252451	-0.320078	-0.0841474	-0.616344	0.568148	0.198095	-0.832718	-0.477628	-1.47768	0.236185	-0.439114	-0.487444	-0.924225	-0.502851	1	0	0
Ssa#GRASP209733987	Heterogeneous nuclear ribonucleoprotein L [Salmo salar]	-0.440658	-0.370262	-0.504018	-0.350825	0.663117	-0.368258	-0.186666	-0.772857	0.668264	0.425613	0.634812	0.42208	-0.104595	0.645685	0.367977	0.192283	1	0	0
Ssa#GRASP209153979	HEXIM protein [Salmo salar]	0.271773	0.101126	0.548747	0.455582	0.0868742	0.441523	0.0223613	0.253713	-0.633987	-0.120648	-0.417508	-0.136271	-0.259622	-0.590559	-0.076428	-0.268332	1	0	0
Ssa#S31991813	hexokinase 1 [Oncorhynchus mykiss]	-0.0327155	1.03295	0.0823457	-0.0606757	-0.398875	-0.240083	0.0272821	0.395226	-0.654603	-0.211882	-0.301296	-0.115037	-0.461457	-0.64347	-0.328025	-0.598266	1	0	0
Ssa#CB504330	High affinity copper uptake protein 1 [Salmo salar]	-0.678783	-0.433839	-0.515413	-0.428809	0.723415	-0.966731	-0.578074	-0.230681	0.943128	0.297558	1.3574	0.506167	0.181962	0.548018	0.825221	-0.367794	1	0	0
Ssa#GRASP223649361	Hippocalcin-like protein 1 [Salmo salar]	-0.745493	-0.757106	-1.11523	-0.35636	0.683785	-1.45291	-0.714681	-0.684337	0.667814	-0.134195	0.76281	0.436611	0.668198	0.937383	0.933744	-0.465743	1	0	0
Ssa#GRASP209734767	Histamine N-methyltransferase [Salmo salar]	-0.374108	-0.963473	-0.163035	-0.159975	0.162742	0.688558	-0.373113	0.382292	0.245022	0.420047	0.859575	-0.032431	0.577604	0.0361886	0.681745	0.0300852	1	0	0
Ssa#S35507967	histidine-rich calcium-binding protein precursor [Homo sapiens]	-0.00126931	-0.532272	-0.668911	-0.37976	2.17396	-0.452535	-0.388718	-0.329526	-0.507273	-0.44891	-0.453018		0.356706	1.23831	0.772282	0.0466809	1	0	1
Ssa#S30294967	histidyl-tRNA synthetase [Homo sapiens]	0.318084	0.456211	-0.0461967	0.244109	-0.166348	0.0125135	0.198808	0.343409	-0.501923	-0.267925	-0.340308	-0.106038	-0.50612	-0.440995	-0.383901	-0.415644	1	0	0
Omy#S34426202	histone deacetylase 4 [Homo sapiens]	-0.163484	-1.07999	0.00849795	-0.455761	-0.17533	0.152199	-0.404881	-0.355392	0.728371	0.578682	1.04636	0.499837	0.0029342	0.472492	0.261699	0.670698	1	0	0
Ssa#S35606558	Histone H3.3 [Salmo salar]	-0.0910229	1.15321	0.0540414	-0.134996	-0.565216	-0.255436	0.128896	0.46128	-0.479247	-0.74529	-0.739365	-0.325259	-0.711674	-0.60859	-0.687944	-0.533043	1	0	0
Ssa#GRASP221220699	Homeobox protein Hox-B6a [Salmo salar]	-0.173321	-0.237283	-0.279471	-0.610382	0.699266	-0.683082	-0.147456	-0.128754	0.0221335	0.122942	0.0902078	0.134062	0.249106	0.767518	0.459884	-0.0664236	1	0	0
Ssa#S45783627	homeobox protein HoxB9ab [Salmo salar]	-0.667396	-0.46142	-0.609216	-0.0641273	0.341434	-0.718482	-0.22893	-0.532353	0.410779	-0.0115211	-0.0378611	0.676028	0.963015	0.519064	0.465436	-0.368909	1	0	0
Ssa#GRASP209155929	Homeobox protein PKNOX1 [Salmo salar]	-0.380492	-0.522417	-0.330736	-0.440235	0.539429	-0.661238	0.402556	-0.321344	-0.0300913	0.615987	0.131833	0.705827	0.722482	0.63458	0.153775	-0.313308	1	0	0
Omy#CA343718	Hyaluronan and proteoglycan link protein 4 [Salmo salar]	-1.00129	-1.01099	-0.341787	-0.373486	1.27114	-0.576701	-0.569808	-0.64786	0.925663	1.67841	0.319941	0.0931044	-0.0797162	-0.0359759	0.445305	0.193813	1	0	0
Ssa#TC70994	hypothetical protein [Danio rerio]	-1.30708	-0.67724	-0.233494	-0.583775	-1.04269	0.243262	-0.362953	-0.849334	0.992802	1.50458	0.624334	1.28648	0.151966	0.501978	-0.258287	0.661334	1	0	1
Ssa#AM042376	hypothetical protein [Danio rerio]	-1.348	-0.358972	-0.432825	-0.453914	-1.18708	0.0891827	-0.432837	-0.708199	0.584335	1.50567	0.868252	1.11944	0.111167	0.666012	-0.349044	0.503126	1	0	1
Ssa#CB511703	hypothetical protein [Danio rerio]	-1.69282	-1.40907	-1.19885	-0.933728	0.33975	-1.35063	-0.956489	-1.2194	0.540399	0.127414	1.64138	0.422916	-0.202707	1.85745	0.546998	0.221999	1	0	0
Ssa#EG823796	hypothetical protein [Danio rerio]	-1.15666	-0.908611	-0.980094	-0.699766	0.397017	-0.932191	-0.732892	-0.650734	0.579552	0.815932	-0.386866	0.95531	1.02262	0.375651	0.989701	-0.574274	1	0	0
Ssa#DW583402	hypothetical protein [Danio rerio]	-0.424113	-0.608985	-0.802781	-0.63606	-0.167135	0.133178	-0.397404	0.61245	-0.736372	-0.520379	0.855697	0.686962	0.871636	-0.36072	0.91138	0.323493	1	0	0
Ssa#TC89206	hypothetical protein [Danio rerio]	0.655555	0.352505	0.511007	0.290085	-0.874446	0.0069963	0.0462382	0.466823	-0.163705	-0.311829	-1.17592	-0.0382537	-0.477462	-0.473932	-0.612928	-0.651995	1	0	0
Ssa#TC103876	hypothetical protein [Danio rerio]	0.750534	0.720947	0.418771	0.515273	-0.130701	0.238019	0.0339055	-0.100407	-0.693607	0.131491	-0.237516	-0.211484	-0.00841673	-0.598067	-0.378873	-0.411775	1	0	0
Ssa#EG848182	hypothetical protein [Danio rerio]	0.468554	1.07086	0.508004	0.264235	-0.120042	-0.399775	0.201935	0.135321	-0.402532	-0.376757	-0.282074	-0.214121	-0.561874	-0.368668	-0.209915	-0.0991447	1	0	0
Ssa#TC63918	hypothetical protein [Danio rerio]	0.461884	0.565922	-0.0360905	0.701451	-0.528187	-0.6529	0.332855	0.296462	-0.0938604	-0.833269	-1.92906	-0.0509055	-1.00928	-0.0309604	0.130781	-0.928159	1	0	0
Ssa#TC99625	hypothetical protein [Danio rerio]	0.41476	0.276212	0.213729	0.24271	-0.479727	0.703473	0.131727	0.191247	-0.172615	-0.534911	-0.674288	-0.24757	-0.993803	-0.488513	-0.198088	-0.569864	1	0	0
Ssa#EG760971	hypothetical protein [Danio rerio]	-0.376671	-0.803365	-0.0189246	-0.131693	0.149389	-0.366126	0.110072	-0.300421	0.552965	0.332373	0.832955	0.0729678	0.496305	0.716055	0.269595	0.36107	1	0	0
Ssa#EG837947	hypothetical protein [Danio rerio]	0.37368	0.452682	0.535591	0.398149	0.0246089	0.125991	0.301299	-0.111866	-0.460142	-0.0928284	-0.730942	-0.183255	-0.310736	-0.283699	-0.176621	-0.540154	1	0	0
Ssa#EG843230	hypothetical protein [Danio rerio]	0.772	0.494137	0.380536	0.284938	-0.285557	-0.116606	0.202984	-0.130693	-0.35029	-0.312366	-0.788171	0.0408408	0.0393881	-0.335444	-0.560672	-0.145143	1	0	0
Ssa#TC89077	hypothetical protein [Danio rerio]	-0.707752	-0.829303	-0.270938	-0.597676	0.0268806	1.01036	-0.546697	0.137458	0.29223	1.28299	1.64503	0.0975162	-0.0774288	0.0674639	0.316971	0.125769	1	0	0
Ssa#S35582061	hypothetical protein [Danio rerio]	0.331941	0.0523345	0.606522	0.109965	-0.336253	0.443289	0.320937	0.0174161	-0.517118	0.200134	-0.904387	-0.0755599	-0.227633	-0.516282	-0.694196	-0.217685	1	0	0
Ssa#S35476624	hypothetical protein [Danio rerio]	-0.721742	-0.611978	-0.31874	-0.206563	0.272214	-0.435697	-0.188554	-0.276076	0.335563	0.677442	1.11503	0.051559	-0.0885714	0.405176	0.343068	0.0499802	1	0	0
Ssa#BU965736	hypothetical protein [Danio rerio]	-0.419786	-0.596623	-0.154274	-0.450038	0.131154	0.188669	-0.121353	-0.185709	0.365078	0.826426	1.45974	0.0540992	-0.244306	0.524058	0.0781926	0.484282	1	0	0
Ssa#CK879434	hypothetical protein [Danio rerio] Collagen type X alpha 1	-3.11775	-3.63046	-2.94626	-2.28526	0.844147	-2.41478	-0.664729	-2.51294	0.667169	1.15814	1.75329	1.58513	0.199449	1.42988	0.791532	0.518601	1	0	0
Ssa#S35600937	hypothetical protein [Homo sapiens]	0.169792	0.760152	-0.0779329	0.336343	-0.346021	0.183491	-0.005268	0.62379	-0.344254	-0.375937	-0.466845	0.174257	-0.0316228	-0.551326	-0.127893	-0.672184	1	0	0
Ssa#CL349Contig1	hypothetical protein isoform 1 [Danio rerio]	-1.39267	0.155991	-0.774318	-0.995615	-0.90743	-1.0446	0.202575	0.298818	0.839809	0.833729	-0.779185	0.829268	0.493768	0.0837627	0.209207	0.804581	1	0	0
Ssa#TC105415	hypothetical protein LOC100002496 [Danio rerio]	0.890145	0.909343	-0.274321	0.604748	-0.245402	-0.0845742	-0.161524	-0.287087	-0.589556	-0.396991	-0.489434	-0.174976	-0.646029	-0.585025	-0.296446	-0.0435113	1	0	0
Ssa#S31996886	hypothetical protein LOC100034474 [Danio rerio]	-0.628441	-0.0425336	-0.624528	-0.0485335	-0.269195	0.698383	-0.193599	-0.193704	0.119135	0.702187	1.55913	-0.279675	0.0589858	0.198455	0.636869	0.413188	1	0	0
Ssa#TC111699	hypothetical protein LOC335159 isoform 1 [Danio rerio]	0.42413	0.820528	0.367898	0.311716	-0.88612	-0.285895	-0.0237187	-0.131566	0.130629	-0.2718	-0.0567554	-0.180826	-0.629257	0.00299025	0.0802144	-0.115185	1	0	0
Ssa#TC93289	hypothetical protein LOC338307 [Danio rerio]	0.66305	1.4427	0.177138	-0.149503	-0.918839	-0.234225	0.00720415	-0.17854	-0.738356	-0.558817	-0.618407	-0.393687	-0.316372	-0.294707	-0.669476	-0.538311	1	0	0
Ssa#S35542198	hypothetical protein LOC393318 [Danio rerio]	0.219223	0.256337	0.284203	0.404993	-0.165505	-0.290633	0.111886	0.025406	-0.56448	0.123773	-0.312664	-0.564956	-0.157785	-0.371015	-0.309682	-0.896839	1	0	0
Ssa#S32007216	hypothetical protein LOC503535 [Danio rerio]	-0.744745	-0.271134	-0.769152	-0.38687	0.330437	-0.7093	-0.613041	-0.32796	0.523798	0.614928	0.856553	0.67205	0.691286	0.387374	0.700962	-0.250496	1	0	0
Ssa#EG872385	hypothetical protein LOC553349 [Danio rerio]	0.525888	0.939023	-0.0140241	0.406673	-0.428755	-0.31638	-0.354692	-0.26392	-0.127285	-0.101333	-0.762645	0.0177272	-0.207967	-0.472606	0.156021	-0.531116	1	0	0
Ssa#CA042183	hypothetical protein LOC553349 [Danio rerio]	0.495309	1.01486	0.43067	-0.0969936	-0.394472	-0.407202	-0.0172536	-0.57052	-0.250508	-0.198376	-0.888674	0.124452	-0.0472525	-0.28622	-0.251896	-0.160655	1	0	0
Ssa#S35535870	hypothetical protein LOC566969 [Danio rerio]	0.0844755	-0.145427	-0.519294	-0.330487	0.796961	-0.645314	-0.48008	-0.113001	-0.11	-0.234979	-0.424552	0.0408408	0.486677	0.695395	0.863851	-0.174552	1	0	1
Ssa#TC108132	hypothetical protein LOC568735 [Danio rerio]	-0.32904	-0.881468	0.206017	-0.470341	0.0106201	0.0387587	-0.327611	0.0889653	0.482726	0.391096	1.00444	0.0669695	0.0921718	0.419511	0.339732	0.566936	1	0	0
Omy#CX249001	hypothetical protein LOC678531 [Danio rerio]	0.0877065	0.169011	-0.0767411	-0.394836	-1.12991	0.60454	0.271035	1.76041	-1.00397	-0.675833	1.21127	0.247997	-1.15138	-1.00572	-0.999117	-0.059221	1	0	0
Omy#TC154515	hypothetical protein LOC792714 [Danio rerio]	-0.408306	-0.382198	-0.352684	-0.167187	0.255718	-0.432139	-0.358464	0.0189947	0.365294	0.318509	-0.104971		0.772662	0.160654	0.65054	-0.278227	1	0	0
Ssa#S47728269	Ig kappa chain V-IV region B17 precursor [Salmo salar]	-1.17482	-1.53595	-1.06343	-1.43812	0.646649	-2.39218	-0.88134	-0.636091	1.32116	-0.0703778	-1.25141	0.715739	1.83084	0.453632	0.650128	0.133288	1	0	0
Ssa#STIR01132	IGF binding protein 5 [Salmo salar]	-0.483513	-0.35058	-0.176565	-0.0875393	0.141258	0.171722	-0.138338	-0.000808962	0.165753	0.257072	1.00547	-0.050998	0.593312	0.609517	0.423195	0.685462	1	0	0
Ssa#S35672114	insulin-like growth factor binding protein 5 [Salmo salar]	-0.260206	-0.139992	-1.01035	-0.0990428	0.339477	0.220956	-1.09769	0.794277	0.23928	-0.507522	1.08403	-0.148078	0.593203	0.303052	1.12711	0.351501	1	0	0
Ssa#S35583279	interleukin 17 isoform D [Salmo salar]	-2.16339	-2.2628	-2.31778	-1.57602	-0.605604	-2.98234	-1.60142	-2.04699	1.59073	1.18318	-0.109871	1.68212	1.64295	0.767767	1.52356	-2.00195	1	0	0
Omy#S15340882	interleukin-1 receptor type II [Oncorhynchus mykiss]	0.400699	1.7519	-0.465926	-0.472479	-1.38751	-0.391225	-0.424704	0.875871	-1.13389	-1.81853	-0.820871	-0.37562	-1.85837	-1.6223	-1.29586	-1.01843	1	0	0
Ssa#DY716550	Interleukin-10 receptor beta chain precursor [Salmo salar]	0.235157	1.23089	0.201778	-0.394741	-0.69736	-0.256853	0.323216	0.670752	-0.331911	-0.528102	-0.566124	-0.332483	-0.613656	-0.889538	-0.756923	-0.47962	1	0	0
Ssa#TC95139	Interleukin-17D precursor [Salmo salar]	-1.85782	-2.4541	-2.43467	-1.72166	-0.326346	-3.16647	-1.69377	-2.10556	1.60991	1.1646	-0.134978	1.29107	1.57149	0.817527	1.53203	-2.30648	1	0	0
Omy#BX874012	IQ motif and WD repeats 1 isoform b [Homo sapiens]	-0.746305	-1.08382	-0.304979	-0.256982	0.225856	-0.187092	-0.248978	0.044875	0.346806	0.599095	0.76298	0.0973511	1.04174	0.106367	0.378031	-0.352766	1	0	0
Ssa#KSS3409	isocitrate dehydrogenase 2-1 (NADP+), mitochondrial [Salmo salar]	0.262974	1.02474	0.37818	-0.140964	-0.032112	-0.602648	0.328687	-0.0984533	-0.45603	-0.274556	-0.423428	-0.412453	-0.266491	-0.403075	-0.484584	-0.467292	1	0	0
Ssa#KSS4102	isocitrate dehydrogenase 3 (NAD+) alpha precursor [Homo sapiens]	0.232315	0.80762	-0.0738566	0.0340104	-0.0646718	-1.10763	0.304756	0.234966	-0.795377	-0.35959	-1.17316	0.0154294	-0.0265176	-0.323132	-0.691551	-0.757217	1	0	0
Ssa#GRASP209153981	Junction plakoglobin [Salmo salar]	0.395774	0.686573	0.140585	0.364592	0.173672	0.0849603	0.487004	-0.467047	-0.499634	-0.750054	-0.808252	-0.492515	-0.561571	-0.544074	-0.497279	-0.030307	1	0	0
Ssa#EG858849	Junction plakoglobin [Salmo salar]	0.30468	0.4753	0.608231	0.227764	0.0442205	-0.358612	0.465353	-0.637185	-0.360787	-0.109805	-1.6692	-0.320165	-0.198789	-0.265207	-0.511282	-0.0732984	1	0	0
Ssa#S31963778	Keratin 12 [Oncorhynchus mykiss]	0.2083	1.85426	0.726209	-0.910262	-1.04175	-0.986639	0.670369	-1.10327	-1.49405	-0.891588	-1.83604	-1.43266	-1.75925	-1.23361	-0.489218	-1.0365	1	0	0
Ssa#CK885977	KeraTIN 18	-0.600349	-0.20636	-0.830636	-1.06372	0.698802	-1.49212	-0.156413	-0.854391	-0.0698718	0.421601	-0.0712519	0.987413	0.664838	0.879639	0.718897	-0.638106	1	0	0
Ssa#CK884135	Keratin 18	-0.765942	-0.240539	-0.931715	-0.488227	0.66754	-1.56419	-0.313594	-0.784458	-0.0280492	0.325885	-0.0356428	0.976035	0.647177	1.03684	0.709178	-0.713086	1	0	0
Ssa#TC72901	KIAA0174 homolog [Salmo salar]	0.57824	0.5049	0.700043	0.319284	-0.00840663	-0.453039	0.570142	-0.539237	-0.201882	-6.25082	-1.70496	-1.04742	-0.0722128	-1.20671	-0.363207	-0.000904385	1	0	0
Ssa#EG849724	Kunitz-type protease inhibitor 1 precursor [Salmo salar]	0.61345	0.605705	-0.021706	0.529255	-0.174156	-0.396577	0.0482011	0.532935	-0.932883	-0.169304	-1.10266	-0.612443	-0.543861	-0.733231	-0.304764	-0.185539	1	0	0
Ssa#S48397889	Kunitz-type protease inhibitor 1 precursor [Salmo salar]	-0.437198	-0.932847	-0.307926	-0.331816	0.784264	-0.6338	-0.626264	-0.753301	0.915983	-0.514574	0.808421	0.0230945	0.52688	0.159129	0.794749	-0.13035	1	0	0
Ssa#TC98565	laminin, alpha 4 isoform 2 precursor [Homo sapiens]	-0.427191	-0.90149	-0.286539	0.150739	0.886307	-0.302635	0.208126	0.00798905	0.358708	0.500275	0.925546	0.105784	0.0533646	0.611808	0.38458	0.175642	1	0	0
Ssa#S31986061	latent transforming growth factor binding protein [Oncorhynchus mykiss]	-0.0291098	-0.314033	-0.478045	-0.170429	0.30278	-0.237133	-0.215896	-0.0782904	0.177821	-0.10176	0.169828		0.382916	0.587738	0.821948	0.0524167	1	0	0
Ssa#GRASP209156279	LBH [Salmo salar]	-0.312634	-0.321413	-0.822232	0.104493	0.325388	-0.562941	-0.306226	-0.0109062	0.819689	0.0467178	0.412277	0.458443	0.644116	0.331828	0.52541	-0.0953881	1	0	0
Ssa#GRASP223672298	Lectin precursor [Salmo salar]	-0.79179	-1.08096	0.44862	-0.93134	0.47308	-0.416879	0.443871	-0.543214	0.0844407	-0.406955	-0.642105	0.344655	0.6442	0.550131	0.430368	1.31357	1	0	1
Ssa#STIR25073	lectin, mannose-binding, 1 precursor [Homo sapiens]	-0.822267	-0.410832	-0.501392	-0.70382	0.522715	-0.670233	-0.356638	-0.434049	0.421243	0.271078	1.41098	0.387482	-0.064251	0.460913	0.471125	-0.0345419	1	0	0
Ssa#CB518090	leprecan-like 1 [Homo sapiens]	-1.13441	-1.41564	-0.88195	-0.292755	0.253668	-0.288577	-0.754806	-0.155134	0.939004	0.0195296	1.06067	0.302706	0.782718	0.0898909	0.862757	-0.434209	1	0	0
Ssa#S30283213	leucine proline-enriched proteoglycan (leprecan) 1 [Homo sapiens]	-0.604467	-0.497524	-0.3482	-0.259847	0.450576	-0.303165	-0.0236522	-0.353887	0.579476	0.436534	0.650486	0.281385	0.253785	0.668526	0.426399	0.232234	1	0	0
Ssa#TC98512	leucine rich repeat containing 17 isoform 1 [Homo sapiens]	-0.504509	-0.383399	-0.390055	-0.0277324	0.256375	-0.514265	-0.201945	-0.140005	0.122502	0.0615042	0.0958425	0.266571	0.580477	0.382405	0.465591	-0.215352	1	0	0
Ssa#GRASP209154013	Leukocyte elastase inhibitor [Salmo salar]	0.214909	0.767264	0.471445	-0.0257981	-0.32974	0.648543	0.139496	-0.33897	-0.265209	-0.370891	-0.409177	-0.594445	-0.643172	-0.561653	-0.525027	-0.0197187	1	0	0
Ssa#S18843962	Leukocyte elastase inhibitor [Salmo salar]	0.0302239	1.02721	0.270407	0.280966	-0.593217	-0.0349067	-0.0895846	-0.415531	-0.343183	-0.595848	-0.712291	-0.487064	-0.00907972	-0.517609	-0.314589	-0.567493	1	0	0
Ssa#S35662467	leukotriene b4 12-hydroxydehydrogenase/15-ketoreductase [Oncorhynchus mykiss]	0.238809	1.18841	-0.0967893	0.105035	-0.518908	-0.339991	0.467687	0.674064	-0.71796	-0.62691	-0.92377	-0.303912	-0.443049	-0.35447	-0.633516	-0.561736	1	0	0
Ssa#S18889767	leukotriene b4 12-hydroxydehydrogenase/15-ketoreductase [Oncorhynchus mykiss]	-0.517852	-0.363679	-0.190125	-0.840157	0.514993	-1.50257	0.210943	-0.61441	0.176781	-0.227062	0.21559	1.00565	0.0324871	0.471556	0.824098	-0.0823214	1	0	0
Ssa#S35491213	leukotriene B4 receptor [Homo sapiens]	0.320094	0.70782	0.152304	0.293181	0.228721	0.0848732	0.184421	-0.0201493	-0.0914623	-0.254308	-0.452988	-0.0971635	-0.202386	-0.229532	-0.514347	-0.267417	1	0	0
Ssa#BM414001	Lim homeobox protein 3 [Salmo salar]	-0.44927	-1.35874	-0.405176	-0.32056	0.312426	1.12148	-0.182327	0.224714	0.256239	1.65185	1.40683	0.258169	-0.0850891	0.0963588	-0.105999	0.289302	1	0	0
Ssa#GRASP221219509	Lipopolysaccharide-induced tumor necrosis factor-alpha factor homolog [Salmo salar]	-0.843889	-0.997154	-0.0696953	-0.0752907	0.162228	0.392312	-0.0433383	-6.62636e-06	0.503741	0.396213	1.31184	-0.152414	0.126703	0.837846	0.394925	0.923634	1	0	0
Ssa#GRASP223648391	Lon protease homolog, mitochondrial precursor [Salmo salar]	1.06513	0.0709317	0.995405	0.0228922	-0.466281	-0.287324	0.28558	-0.269254	-0.443889	-0.95289	-1.42061	-0.0259897	-0.265346	0.0456794	-1.13028	-0.414871	1	0	0
Ssa#GRASP209154383	Lumican [Salmo salar]	-2.25778	-2.32682	-2.48528	-1.14956	0.659535	-3.68561	-1.19999	-2.24506	1.00552	0.736838	-0.0233708	1.19481	1.43141	0.463219	1.16172	-2.1522	1	0	0
Ssa#S35545418	lysyl oxidase-like 2 precursor [Homo sapiens]	-0.58949	-0.53257	-0.544901	-0.0411971	0.666191	-0.483302	-0.32202	-0.529221	0.334545	0.530196	0.342184	0.346909	0.543466	0.275358	0.30041	-0.238661	1	0	0
Ssa#GRASP209738159	LZIC [Salmo salar]	0.046598	0.672315	-0.182434	0.370051	0.0624238	0.263223	-0.178745	0.343247	-0.395475	-0.340828	-0.381095	-0.284464	-0.352026	-0.662847	0.040024	-0.609364	1	0	0
Ssa#S35474343	major facilitator superfamily domain containing 10 [Homo sapiens]	0.30151	0.624352	0.290857	-0.00254756	-0.298429	-0.0799621	0.0564797	0.149667	-0.679198	-0.0116875	-0.774602	0.304481	-0.401047	-0.29612	-0.423532	-0.482056	1	0	0
Ssa#GRASP209152470	Major facilitator superfamily domain-containing protein 2 [Salmo salar]	-1.02213	-0.684598	-0.870362	-0.441825	0.142103	-0.747085	-0.625381	-0.461441	0.649408	0.325989	1.2118	0.736354	0.929103	0.458472	0.628047	-0.675415	1	0	0
Ssa#DW339976	Major facilitator superfamily domain-containing protein 2 [Salmo salar]	0.219124	0.320993	0.399095	0.252664	-0.437855	0.496353	0.286781	0.256418	-0.22641	-0.890237	0.151843	-0.420438	-0.68807	-0.279118	-0.708161	0.196324	1	0	0
Ssa#GRASP223648325	Major vault protein [Salmo salar]	0.227767	0.696423	0.389875	0.144277	-0.500014	0.0780283	0.144383	-0.00653622	-0.691519	-0.9449	-0.46366	0.125029	-0.312082	-0.586793	-0.550485	-0.044396	1	0	0
Ssa#GRASP209733501	MAL2 [Salmo salar]	0.180613	0.546999	0.668032	0.267106	-0.100736	0.197987	0.271797	0.0971689	-0.639078	-0.133735	-1.12378	-0.445831	-0.465745	-0.525986	-0.655837	-0.235279	1	0	0
Ssa#S30275299	Malate dehydrogenase, cytoplasmic [Salmo salar]	0.290713	0.837079	0.69511	-0.0135799	-0.167684	0.0344991	0.697082	-0.139213	-0.682954	-1.2782	-1.0769	-0.75578	-0.569772	-0.802	-0.965489	0.124451	1	0	0
Ssa#AM402546	Malate dehydrogenase, cytoplasmic [Salmo salar]	0.520389	0.480024	0.872166	0.150369	0.172013	-1.26335	0.731601	-0.218227	-0.899857	-1.01285	-0.991527	-0.46603	-0.314885	-0.395886	-0.611289	-0.266382	1	0	0
Ssa#S31974055	Malate dehydrogenase, cytoplasmic [Salmo salar]	0.517047	0.679477	0.575012	0.0307848	-0.00193371	-0.0257663	0.596384	-0.110766	-0.472752	-0.528439	-0.433544	-0.0516745	-0.467349	-0.450105	-0.405817	0.00133685	1	0	0
Ssa#GRASP209730469	Malate dehydrogenase, mitochondrial precursor [Salmo salar]	0.695417	0.649291	0.316268	-0.172564	-0.175299	-0.526727	0.355794	0.0660895	-0.986566	-0.294172	-0.790365	-0.290648	-0.38697	-0.146384	-0.176956	-0.204793	1	0	0
Ssa#S30285798	malonyl-CoA decarboxylase precursor [Homo sapiens]	0.40622	0.169406	0.432047	0.204722	0.169115	-0.0525437	0.402668	0.279297	-0.322243	-0.209283	-0.830664	0.320933	-0.331338	-0.170381	-0.403619	-0.43463	1	0	0
Ssa#S30279481	mammary gland protein-like [Salmo salar]	0.678493	-0.0904544	0.511537	0.381434	0.383668	-0.618025	0.267652	0.173348	-0.557441	-0.280364	-0.855948	-0.154971	-0.226206	-0.127291	-0.4298	-0.216431	1	0	0
Ssa#GRASP221221893	MARCKS-related protein [Salmo salar]	-0.301598	-0.83899	-0.477749	-0.964033	0.609782	-0.553049	0.296577	-0.378846	0.396839	0.431106	0.818274	0.195486	0.186069	0.73485	0.0976964	0.396201	1	0	0
Ssa#GRASP221221371	MARVEL domain-containing protein 3 [Salmo salar]	0.255942	0.365431	0.254328	0.314347	-0.480691	0.460967	-0.0778136	-0.390246	0.0198436	-0.268445	-0.719796	0.449087	-0.593392	-0.287551	-0.0395179	-0.459229	1	0	0
Omy#DV199240	matrilin 4 isoform 1 precursor [Homo sapiens]	0.0853366	0.704086	0.0511463	0.392968	-0.0858883	0.0430073	-0.0335618	0.100609	-0.232457	-0.161313	-0.0196293	-0.18761	-0.331575	-0.308804	-0.213609	-0.385769	1	0	0
Ssa#S31979775	matrix metalloproteinase 23B precursor [Homo sapiens]	-0.176921	-0.702784	-0.629595	-0.514907	1.22773	-0.985538	-0.59726	-0.363864	0.432794	0.307403	0.868774	0.318045	0.25751	0.560829	0.362627	0.00909401	1	0	0
Ssa#GRASP223648445	Matrix-remodeling-associated protein 8 precursor [Salmo salar]	-0.303645	-0.441382	-0.230045	-0.37835	0.829278	-0.766356	-0.240919	-0.438231	0.0457484	0.154108	0.0374955	0.330506	0.440677	0.573949	0.541667	-0.137276	1	0	0
Ssa#S35553870	m-calpain [Oncorhynchus mykiss]	-0.617366	-0.378189	-0.690043	-0.218854	0.444057	-0.536078	-0.124238	0.288265	0.00598712	0.395336	0.411067	0.5583	0.0985381	0.482846	0.122935	-0.183062	1	0	0
Ssa#GRASP209732645	Mediator of RNA polymerase II transcription subunit 20 [Salmo salar]	0.365346	0.716903	0.350617	-0.0454177	-0.402894	-0.41638	0.329103	-0.312623	0.166143	-0.0559235	-0.804126	0.507289	-0.404922	-0.249462	-0.534367	0.00847878	1	0	0
Ssa#S18866336	Membrane-spanning 4-domains subfamily A member 4A [Salmo salar]	-1.08222	-1.24751	-1.16369	-1.1816	0.670566	-1.92252	-1.20906	-1.35263	1.15274	-0.147642	0.541736	0.539753	1.8168	1.21231	0.739633	-0.875572	1	0	0
Omy#S22165015	methyl-CpG binding domain protein 2 [Danio rerio]	0.156688	0.658705	0.269435	0.0640273	-0.0040221	0.0472371	-0.0792736	0.0865926	-0.0485198	-0.296352	-0.0929601	-0.0827419	-0.590717	-0.42664	-0.512065	-0.223258	1	0	0
Ssa#GRASP209733495	Methylosome subunit pICln [Salmo salar]	-0.865375	-0.431505	-1.07534	-0.621239	0.6891	-1.13605	-0.104455	-0.593493	-0.025076	0.36262	0.628135	0.436511	0.477131	1.22707	0.75428	-0.70243	1	0	0
Ssa#S31988602	Methyltransferase-like protein 2 [Salmo salar]	0.399972	0.883297	0.581984	-0.183462	0.121639	-0.630639	0.362963	-0.164363	-0.737426	-0.227581	-0.435789	-0.26534	-0.551558	-0.168192	-0.463575	-0.61577	1	0	0
Ssa#S32012086	MHC class I antigen [Salmo salar]	-0.238022	-0.446331	-0.159362	-0.145573	-0.191318	0.639876	-0.108372	0.060979	0.910892	0.229379	1.36732	0.110715	0.324931	0.453287	0.313773	1.15809	1	0	0
Omy#S32130645	MHC class Ib antigen [Oncorhynchus mykiss]	-0.371368	-0.701211	0.136107	-0.136869	-0.300548	0.14892	0.0658277	-0.0574666	0.402362	0.708071	0.232777	0.196303	0.180634	0.449463	0.0143815	0.866723	1	0	0
Ssa#GRASP221219253	Microfibrillar-associated protein 2 precursor [Salmo salar]	-1.03137	-2.12757	-0.994089	-0.348699	0.331999	-1.79777	-0.658681	-1.346	0.57604	0.785859	1.07412	0.766383	0.489115	0.671499	1.01604	-0.455912	1	0	0
Ssa#STIR44271	Microfibrillar-associated protein 2 precursor [Salmo salar]	-0.959619	-0.599504	-1.21387	-0.291362	0.308327	-1.84017	-0.352969	-0.840404	1.03294	0.104853	-0.231869	1.20552	1.23942	0.743577	0.860096	-0.770016	1	0	0
Omy#S48433873	Microsomal glutathione S-transferase 3 [Oncorhynchus mykiss]	0.135346	0.7605	0.424647	0.0720126	-0.506919	0.477376	0.154285	0.209457	-0.247851	-0.745802	-0.187616	-0.649069	-0.553423	-0.608942	-0.38149	-0.114633	1	0	0
Ssa#S35474599	microtubule-associated protein 1A [Homo sapiens]	-0.535129	-0.563346	-0.300847	-0.382403	0.590496	-0.279365	-0.298368	-0.53397	0.352846	0.602217	0.720562		-0.0283546	0.316673	0.190206	0.422342	1	0	0
Ssa#GRASP209150486	Microtubule-associated protein RP/EB family member 1 [Salmo salar]	-0.0463155	1.02237	0.0717786	0.2757	-0.075023	0.0160371	0.122246	0.0280916	-0.447886	-0.322956	-0.679061	-0.141769	-0.333963	-0.493407	-0.183712	-0.410847	1	0	0
Ssa#GRASP209734037	Mimecan precursor [Salmo salar]	-1.00841	-1.36765	-1.24246	-1.16343	1.56547	-1.66657	-1.10094	-1.04144	0.154382	0.206525	-0.596624	0.00336435	0.857408	1.63515	1.73898	-0.9843	1	0	0
Ssa#TC91503	Mimecan precursor [Salmo salar]	-0.519211	-0.929733	0.0271241	-0.0332134	0.338393	-0.000829026	0.096608	-0.285291	0.332058	0.206385	0.42016	0.12831	0.360987	0.536612	0.279774	0.444133	1	0	0
Ssa#GRASP209736971	Mitochondrial 39S ribosomal protein L4 [Salmo salar]	0.288312	0.879621	0.266448	0.0300822	-0.146366	-0.192997	0.337251	0.100208	-0.282139	-0.209593	-0.482448	-0.0887294	-0.0775689	-0.263252	-0.315083	-0.299709	1	0	0
Ssa#GRASP209736713	Mitochondrial 39S ribosomal protein L49 [Salmo salar]	0.0242215	0.634863	0.38275	-0.0746643	-0.274898	0.062194	0.169575	0.483366	-0.435596	-0.273362	-0.307943	0.00812028	-0.394284	-0.464781	-0.485381	-0.133536	1	0	0
Ssa#GRASP209154299	Mitochondrial import receptor subunit TOM40 homolog [Salmo salar]	0.274607	0.623411	0.46913	-0.0161024	-0.0527067	-0.102434	0.204139	0.0377489	-0.540865	-0.192658	-0.25232	0.222653	-0.464605	-0.189265	-0.701693	0.124811	1	0	0
Ssa#GRASP209733379	mRNA export factor [Salmo salar]	0.424258	1.05424	0.0763868	-0.0845353	-0.327011	-0.158409	0.26338	0.162741	-0.312213	-0.237433	-0.636341	-0.0427371	-0.621733	-0.626322	-0.442506	-0.437365	1	0	0
Ssa#S35482990	mucin 5, subtype B, tracheobronchial [Homo sapiens]	-0.67792	-1.32437	-0.51425	-0.520717	0.0377639	0.829555	-0.279388	0.0181112	-0.0932966	1.68046	1.22607	0.0396404	0.538242	0.410924	-0.313305	0.111874	1	0	0
Ssa#S30281024	mucosa associated lymphoid tissue lymphoma translocation protein 1 isoform a [Homo sapiens]	0.524827	0.376201	0.193522	0.34749	-0.428731	0.328528	0.141501	0.303099	-0.29435	-0.331344	-0.410977	-0.452167	-0.0170009	-0.258742	-0.395302	-0.368801	1	0	0
Ssa#EG832032	multidrug resistance associated protein 2 [Oncorhynchus mykiss]	-1.23538	-0.232212	-1.37103	-0.561549	0.645251	-1.13181	-0.91771	-0.77918	1.02229	0.29788	1.66243	0.56395	0.0513803	0.374144	1.50289	-0.210432	1	0	0
Omy#CA359936	multiple C2 domains, transmembrane 2 [Homo sapiens]	0.660547	0.855679	0.133514	0.29379	-0.324139	-0.0794339	0.289292	-0.0275565	-0.455952	-0.149597	-0.762796	-0.112451	-0.216214	-0.251193	-0.304069	-0.316062	1	0	0
Ssa#EH033900	muscle glycogen phosphorylase [Salmo salar]	0.180179	-0.133422	-0.412989	-0.298746	1.53301	-0.126282	-0.139737	0.163924	-0.325478	-0.106986	-0.164611	-0.612468	0.787202	0.88118	0.405153	-0.0500591	1	0	1
Ssa#S31964465	mutS homolog 4 [Oncorhynchus mykiss]	0.525206	0.846057	0.0825473	0.237427	-0.377157	-0.32661	0.26891	0.118333	-0.641375	0.00992542	-0.455706	-0.100314	-0.464236	-0.51502	-0.544119	-0.14597	1	0	0
Omy#S18097727	Myelin and lymphocyte protein [Salmo salar]	-0.205157	2.13353	0.103654	-1.18313	-2.33383	-1.52011	-0.270694	0.561609	-1.92102	-1.19684	-1.89388	-1.42282	-2.00731	-2.06914	-1.83919	-1.6547	1	0	0
Ssa#S35548000	Myelin protein zero-like protein 2 precursor [Salmo salar]	0.815649	-0.0913086	0.365024	0.150566	0.0805089	-0.25798	0.295094	0.170738	-0.410668	-0.0287434	-0.687744	0.0580617	-0.213264	-0.298267	-0.273128	-0.397535	1	0	0
Ssa#GRASP209156087	Myelin proteolipid protein [Salmo salar]	0.489425	0.93357	0.0254271	0.841571	0.330345	-0.11595	-0.245755	0.0450236	-0.0798735	-0.609955	-0.729188	-0.600187	-0.0895459	-1.21428	-0.481966	-0.333803	1	0	0
Ssa#GRASP209155425	Myelin proteolipid protein [Salmo salar]	-0.0234911	-0.29172	-0.479577	-0.152141	0.45913	0.186772	-0.221883	-0.166575	0.371253	-0.121333	-0.340434	0.13905	0.736808	0.126282	0.611154	0.437551	1	0	0
Ssa#S34550844	myeloid leukemia differentiation protein homologue [Salmo salar]	0.271659	0.6693	-0.116545	0.0261281	-0.181789	0.0319275	0.127247	0.260083	-0.159357	0.0467089	-0.736547	-0.0865424	-0.433664	-0.603583	-0.208363	-0.698361	1	0	0
Ssa#TC101714	myosin binding protein H-like [Salmo salar]	-0.825813	-1.76907	-1.75661	-1.69591	0.842868	-1.88417	-1.01559	-1.32045	-0.120833	-0.765572	-0.361768	0.314091	2.08831	2.24675	1.27648	-0.683336	1	0	0
Ssa#S23870532	myosin binding protein H-like [Salmo salar]	-0.453702	-1.05617	-1.09169	-0.912687	1.06854	-1.19677	-0.267542	-0.761859	-0.217579	-0.604387	-1.00205	0.359163	2.05801	1.93735	0.742739	-0.379874	1	0	0
Ssa#S35505749	myosin binding protein H-like [Salmo salar]	-1.49464	-1.31638	-1.12794	-0.904947	2.96125	-0.449131	-1.32153	-0.647072	-0.639347	-0.921552	0.640377	-0.684335	-0.934047	1.48873	0.0941726	0.464974	1	0	0
Ssa#EH033401	myosin heavy chain [Oncorhynchus keta]	-0.804596	-1.26619	-1.56228	-1.49968	2.36018	-1.37346	-1.02442	-0.936551	-0.819807	-0.860422	-1.30221	-0.902739	0.907761	2.78815	0.525637	-0.428367	1	0	1
Ssa#S35515662	myosin heavy chain [Oncorhynchus keta]	0.349841	-0.71043	-0.94341	-0.283685	1.22904	-0.530289	-0.605357	-0.569086	-0.111315	-0.765872	-0.483216	-0.731449	0.946206	1.27828	1.29622	0.621608	1	0	1
Ssa#S18840786	myosin heavy chain [Oncorhynchus keta]	-0.447969	-0.618549	-0.532898	-0.719601	2.39589	-0.702314	-0.400676	-0.355948	-0.531066	-0.465786	-0.741549		1.25456	2.19093	0.471667	-0.417766	1	0	0
Ssa#S48372339	myosin heavy chain [Oncorhynchus keta]	-0.636482	-0.208477	-0.43427	-0.105152	1.97596	-0.299641	-0.156727	-0.128522	-0.520942	-0.197041	-0.264095		1.8572	1.33486	0.335367	0.0514436	1	0	0
Ssa#S35709549	myosin heavy chain [Oncorhynchus keta]	-0.535088	-0.245195	-0.23336	-0.20527	1.75478	-0.152363	-0.373532	-0.105042	-0.463835	-0.184518	-0.185099		1.20128	1.09728	0.237606	-0.243183	1	0	0
Ssa#S35709425	myosin heavy chain [Oncorhynchus mykiss]	-0.268913	-2.29782	-4.00578	-3.10493	1.85665	-3.37682	-1.84617	-1.53572	-0.334085	-1.91336	-3.63004	-1.41448	1.94425	2.02181	1.15078	-0.952742	1	0	1
Ssa#CA037592	myosin IB [Homo sapiens]	-0.388833	-0.903733	-0.224934	-0.510147	0.360264	-0.325241	-0.0278412	-0.366514	0.788225	-0.0114312	0.638121	0.392102	0.561306	0.284098	0.210673	0.914682	1	0	0
Ssa#DW543974	myosin IG [Homo sapiens]	0.331691	1.47753	0.0259706	-0.178987	-0.215874	-0.664083	0.390135	0.0961236	-0.646946	-0.256035	-0.972297	-0.0357622	-0.532617	-0.606445	-0.808283	-0.621879	1	0	0
Omy#S15340879	Myosin light chain 1	-1.22599	-1.62314	-3.46587	-2.97456	2.47197	-2.83932	-2.94583	-2.49917	-0.578776	-3.38278	-2.63275	-2.38052	1.91092	2.05457	1.17585	-1.04861	1	0	1
Ssa#GRASP209736133	Myosin light chain 3, skeletal muscle isoform [Salmo salar]	-0.675713	-0.82962	-0.823582	-0.389977	1.18565	-0.508179	-1.03498	-0.455159	0.42235	-0.777603	0.077728	-0.918044	1.30846	1.29839	1.04608	-0.113317	1	0	1
Ssa#GRASP209737567	Myosin light polypeptide 6 [Salmo salar]	0.575836	0.760257	0.238326	0.26379	-0.0883994	-0.300074	-0.039122	-0.447277	0.219681	-1.10208	-0.495174	-0.381568	-0.0942898	-0.234804	-0.573043	-0.0781482	1	0	0
Ssa#S18892268	myosin regulatory light chain 2 [Salmo salar]	-1.01937	-1.7328	-3.66491	-3.69592	2.08909	-2.80472	-2.42597	-2.35433	-0.758113	-2.90151	-2.88466	-2.16259	1.3024	1.90883	0.790368	-0.613835	1	0	1
Ssa#S35704203	Myosin regulatory light chain 2, smooth muscle isoform [Oncorhynchus mykiss]	0.240298	0.337592	0.512365	0.149229	0.0957676	-0.129813	0.303209	-0.309352	-0.896857	-0.146137	-0.907058	-0.20384	-0.440147	-0.101286	-0.572335	-0.580694	1	0	0
Ssa#S31979030	myosin VA [Homo sapiens]	0.293649	0.994496	-0.0243943	0.00647333	-0.0169049	-0.0934374	0.0175235	0.0184288	-0.55563	-0.572046	-0.401674	-0.0579494	-0.329466	-0.331811	-0.444472	-0.276484	1	0	0
Ssa#S48417782	Myosin-VI [Salmo salar]	0.291767	0.453348	0.549082	0.163603	-0.0967079	0.615638	0.0611582	0.471942	-0.10133	-0.352365	-0.640615	-0.45413	-0.384039	-0.393116	-0.540769	0.0506257	1	0	0
Ssa#GRASP209155975	Myristoylated alanine-rich C-kinase substrate [Salmo salar]	-0.971787	-1.34457	-0.621618	-0.192749	1.05976	-1.37278	0.115331	-0.963189	0.0858594	0.786085	0.376727	0.641768	0.447468	0.892244	0.486359	-0.684533	1	0	0
Ssa#S48375543	Na/K ATPase alpha subunit isoform 1b [Oncorhynchus mykiss]	-0.395127	-1.5398	-2.25959	-1.45425	1.78954	-1.55153	-1.50051	-0.387457	-1.65561	-1.9025	-1.25898	-1.01955	1.08512	1.47109	0.260446	-1.27159	1	0	1
Ssa#CA056364	Na+/K+ -ATPase beta 2 subunit [Homo sapiens]	-2.56715	-1.67492	-1.73942	-1.07023	0.700256	-1.65582	-1.19885	-1.10556	1.60275	0.85979	0.427021	1.22333	0.778627	-0.0915736	1.61765	-1.19581	1	0	0
Ssa#TC108267	Na+/K+ -ATPase beta 3 subunit [Homo sapiens]	-0.721215	-0.91892	-0.969712	-0.637654	1.23071	-1.18324	-0.120712	0.0749119	0.259886	0.22461	0.773394	0.791787	0.21185	0.566211	0.449235	-0.81827	1	0	0
Ssa#KSS165	N-Acetylglucosamine kinase [Homo sapiens]	0.451311	0.491419	0.384072	0.106504	0.0689039	-0.822653	0.221149	0.0891054	-0.898975	0.0819572	-0.834396	-0.121686	-0.2258	-0.205537	-0.450692	-0.710151	1	0	0
Ssa#S50700343	N-acetyltransferase UNQ2771/PRO7155 homolog [Salmo salar]	0.627602	0.525362	0.309752	0.140364	-0.905378	-0.117279	0.411453	0.0580112	0.0116567	-0.291265	-0.353745	0.131596	-0.299046	-0.392528	-0.320023	0.100853	1	0	0
Ssa#TC110518	NAD(P)H menadione oxidoreductase 1, dioxin-inducible isoform a [Homo sapiens]	0.355609	1.08581	0.542306	0.255571	-0.33243	-0.509508	0.24228	0.416779	-0.494425	-0.457456	-0.688935	-0.195701	-0.259535	-0.443823	-0.414371	-0.400346	1	0	0
Ssa#GRASP209735167	NADH dehydrogenase iron-sulfur protein 8, mitochondrial precursor [Salmo salar]	0.646855	0.516552	0.311459	-0.116884	0.0970073	-0.163517	0.434094	0.20015	-0.441288	0.0479469	-0.636284	0.351464	-0.405896	-0.129564	-0.477449	-0.371497	1	0	0
Omy#BX858180	naked 1 [Danio rerio]	-0.528636	-0.851686	-0.174104	-0.0601855	0.545037	0.0142695	-0.191411	-0.285598	0.331218	0.746366	0.869041	-0.0550822	0.150582	0.397802	0.185012	0.0723839	1	0	0
Ssa#GRASP209738333	Nanos homolog 1 [Salmo salar]	-0.239443	-0.729014	-0.522305	0.103981	0.725918	-0.775109	0.0422844	-0.2078	0.544282	0.561352	0.450444	0.283739	0.542638	0.460313	0.346473	-0.232629	1	0	0
Ssa#S32008863	natriuretic peptide receptor 1 [Homo sapiens]	-1.06552	-0.895834	-0.927085	-0.3684	0.79892	-0.884516	-0.283274	-0.573754	0.367499	0.399215	0.709456	0.763878	0.825398	0.708809	0.765675	-0.728988	1	0	0
Ssa#STIR24545	natriuretic peptide receptor 1 [Homo sapiens]	-0.604252	-1.10867	-0.472129	-0.186933	0.642508	-0.313961	-0.415358	-0.221068	-0.0115679	0.479285	0.884769	-0.316746	0.416161	0.408192	0.664815	-0.469087	1	0	0
Omy#EST1-3A_B03	Natterin-like protein [Salmo salar]	-0.105078	0.0380755	0.145277	-0.742034	-1.88069	-0.504484	0.10392	2.57831	-0.838778	-1.19234	-1.24209	-0.986006	-1.08497	-1.36522	-1.2317	-0.722107	1	0	0
Ssa#CB509890	Natterin-like protein [Salmo salar]	-0.182743	-0.00880179	0.0604701	-0.59509	-1.73898	-0.180037	0.0547618	2.24952	-0.812076	-1.20704	-0.93929	-1.18505	-1.07563	-1.22222	-1.10401	-0.591826	1	0	0
Ssa#S48426383	N-ethylmaleimide-sensitive factor attachment protein, gamma [Homo sapiens]	0.523281	1.22026	0.54621	0.730756	-0.50634	0.0748312	-0.229286	-0.177603	-0.291806	-0.351635	-0.500654	-0.294286	0.112501	-0.420433	-0.243694	-0.491901	1	0	0
Ssa#GRASP209154687	Neuroendocrine convertase 2 precursor [Salmo salar]	-0.547065	-0.420127	-0.384063	-0.297175	0.492701	-0.490611	-0.132851	-0.296548	0.403222	-0.0738771	0.0510854	0.541884	0.54143	0.0358663	0.518522	-0.168311	1	0	0
Ssa#S35547997	Neuronal membrane glycoprotein M6-b [Salmo salar]	-0.580581	-0.269609	-0.651047	-0.12842	0.360093	-0.962875	0.347095	-0.378544	0.507415	0.0611337	-0.595987	1.04119	0.756692	0.755884	0.335269	-0.252679	1	0	0
Ssa#GRASP209156277	Neuroplastin [Salmo salar]	-0.649548	-0.208448	-0.2347	-0.963592	0.353647	-0.834121	-0.104443	-0.311586	0.187617	0.232245	0.524601	0.619106	0.785022	0.605212	0.314182	-0.390211	1	0	0
Ssa#S35570352	NF-kappa-B-repressing factor [Salmo salar]	0.378646	0.635124	0.0226589	0.257756	-0.0101346	-0.378383	0.112259	0.348099	-0.119791	0.184545	-0.866722	-0.290858	-0.10886	-0.479077	-0.0515206	-0.829108	1	0	0
Ssa#TC90164	Nicotinic acid receptor 1 [Salmo salar]	0.140153	0.965695	0.261924	0.723691	-0.606019	-0.218898	0.00840577	0.457872	-0.263755	-0.502814	-0.944221	-0.545721	0.0836659	-0.709556	-0.180422	-0.702231	1	0	0
Ssa#S30240289	NOD3 protein [Homo sapiens]	-0.561814	-0.927525	-0.202942	0.0634918	-0.82151	1.17924	-0.377641	0.207087	0.47521	0.876135	0.765168	0.216722	0.233902	0.175656	0.0912781	1.02804	1	0	0
Ssa#S31969828	Noggin-3 precursor [Salmo salar]	-1.03675	-0.938973	-1.08531	-0.584296	0.927546	-1.45277	-0.217347	-0.787212	-0.0602763	0.7474	0.879766	0.922645	0.603127	1.29925	0.429023	-0.797776	1	0	0
Ssa#S31964056	non-specific cytotoxic cell receptor protein-1 [Salmo salar]	0.321933	1.03551	0.292316	-0.242499	-0.333017	-0.251343	0.0672704	0.253981	-0.914922	-0.754009	-1.03054	-0.343178	-0.892744	-0.865842	-0.977553	0.113095	1	0	0
Omy#S15319268	novel IL-1 cytokine family member [Oncorhynchus mykiss]	-1.57665	-1.03843	-0.999175	-0.601466	0.450354	-0.951978	-0.979262	-0.96247	1.6094	0.360204	1.00794	1.01788	0.80456	0.388663	1.08231	-0.499249	1	0	0
Ssa#S35483707	NTF2-related export protein 2 [Salmo salar]	-0.220081	0.730474	-0.0870484	0.163953	-0.503367	0.0587967	0.133403	0.606479	-0.0809903	-0.555265	-0.504195	0.0427761	-0.358251	-0.890318	-0.17086	-0.775049	1	0	0
Ssa#S35686605	Nuclear factor erythroid 2-related factor 2 [Salmo salar]	0.459412	1.5815	0.384967	-0.14089	-0.242042	0.290704	-0.116964	-0.297397	-0.744625	-0.368488	-0.437868	-0.269838	-0.716461	-0.561054	-0.668071	-0.507498	1	0	0
Omy#CA347239	nuclear factor I/X (CCAAT-binding transcription factor) [Homo sapiens]	-0.493531	-0.702619	0.06709	-0.0629658	0.0551029	0.24422	0.0511389	-0.114919	0.61324	0.425673	0.616655	0.434494	0.429208	0.35304	0.469225	0.742624	1	0	0
Ssa#S18886064	Nuclear receptor subfamily 2 group F member 5 [Salmo salar]	0.104297	-0.923064	-0.132992	-0.513174	0.612241	-0.704493	-0.532767	-0.44514	0.335815	0.403976	0.655174	0.26375	0.339494	0.641397	0.656805	0.0802663	1	0	0
Omy#CX251910	nucleolar protein family 6 alpha isoform [Homo sapiens]	0.285049	0.707578	0.0270499	0.371208	-0.0899419	0.380324	0.186983	0.306416	-0.173276	-0.188943	-0.0383509	-0.274677	-0.310846	-0.525099	-0.297078	0.102405	1	0	0
Ssa#S32006767	nucleoporin 160kDa [Homo sapiens]	0.114917	1.02586	0.109702	0.0727527	-0.472253	-0.155808	0.0162344	0.358038	-0.298937	-0.581135	-0.479881	-0.167936	-0.135231	-0.483412	-0.262554	-0.276437	1	0	0
Ssa#S35536459	Obg-like ATPase 1 [Salmo salar]	-0.409667	-0.633663	-0.276924	-0.0901241	0.352705	-0.411637	-0.206379	-0.736037	0.426119	0.198304	1.10357	0.255725	0.525952	0.392615	0.367698	-0.0471653	1	0	0
Ssa#S35564681	olfactomedin-like 3 [Homo sapiens]	-0.581319	-0.364998	-0.579293	-0.552679	0.372767	-0.680144	-0.278083	-0.625552	0.0893334	-0.350687	-0.634417		0.970186	0.68368	0.418969	-0.431936	1	0	0
Ssa#GRASP223648051	Olfactomedin-like protein 2A precursor [Salmo salar]	-0.141534	-0.579274	-0.15988	0.0701741	0.297657	-0.202044	-0.223966	-0.180195	0.894777	0.0771509	-0.141354	0.331342	0.697754	0.386453	0.521799	0.17365	1	0	0
Omy#S34425494	origin recognition complex, subunit 1 [Homo sapiens]	0.40412	0.915385	0.0334324	-0.00344508	-0.0940975	-0.40389	0.250801	-0.304352	-0.607715	-0.248208	-0.306698	-0.133963	-0.545099	-0.457653	-0.524817	-0.111939	1	0	0
Ssa#GRASP209738441	Ornithine carbamoyltransferase, mitochondrial precursor [Salmo salar]	0.395289	0.449257	0.21641	0.628172	0.105425	0.0997254	0.595772	-0.774568	-0.519438	-0.3726	-1.30519	-0.422451	-0.399172	-0.465604	-0.774911	0.187642	1	0	0
Ssa#DW006385	osteoblast differentiation promoting factor protein [Homo sapiens]	0.838446	0.363038	0.633408	-0.224405	-0.567794	0.261027	0.144902	0.152936	-0.840596	0.405339	-0.583444	-0.139451	-0.601515	-0.27973	-0.967097	-0.354563	1	0	0
Ssa#S50152577	osteocalcin [Salmo salar]	-0.708763	-0.423464	-0.461577	-0.440828	0.70393	-0.459403	0.0294875	-0.293221	0.483849	1.01408	-0.0704658		0.103742	0.5805	0.237771	-0.2523	1	0	0
Ssa#S30294402	Osteoclast-stimulating factor 1 [Salmo salar]	0.453426	-0.0791793	0.749926	-0.232338	0.132437	-0.287614	0.678103	-0.333475	-0.712925	0.19053	-1.13281	-0.24787	-0.694198	-0.155808	-1.01333	-0.352561	1	0	0
Ssa#S35547146	oxidase (cytochrome c) assembly 1-like [Homo sapiens]	0.213471	0.827079	0.0526847	-0.0363352	-0.104915	0.118133	0.313546	0.34137	-0.489382	-0.384737	-0.494151	0.207869	-0.315708	-0.473112	-0.211388	-0.347161	1	0	0
Ssa#STIR20702	P2X purinoceptor 4 [Salmo salar]	-0.179051	-0.992425	-0.358051	-0.644829	0.627123	-0.872035	-0.347437	-1.01235	0.250323	0.442367	0.767151	0.83802	0.446771	0.489307	0.473238	-0.263284	1	0	0
Ssa#S35605288	p47 protein isoform a [Homo sapiens]	0.440517	0.965001	0.182656	-0.0240858	-0.429379	-0.747801	0.494837	-0.122351	-1.03123	-0.100271	-1.07489	0.336784	-0.247433	-0.324692	-0.663552	-0.448585	1	0	0
Ssa#EG789101	p47 protein isoform b [Homo sapiens]	0.476905	0.93776	0.399597	-0.51422	0.0256115	-0.635877	0.350906	-0.298321	-0.775198	-0.155647	-0.795775	0.269212	-0.401627	-0.466297	-0.892041	-0.370809	1	0	0
Omy#BX869268	paired mesoderm homeobox 1 isoform pmx-1b [Homo sapiens]	-0.690716	-0.653681	-0.436234	-0.441459	0.466751	-0.319544	0.226537	-0.056276	-0.276537	0.765837	0.550803	0.647039	0.0038714	0.70166	0.115651	-0.387917	1	0	0
Ssa#S42501033	paired-like homeodomain transcription factor 2alpha [Salmo salar]	-1.15918	-1.24756	-1.04656	-0.208419	1.04335	-1.36786	-0.273121	-1.06599	0.196917	0.586614	0.689205	1.04582	0.647643	0.797439	0.718336	-0.898487	1	0	0
Ssa#S48436303	Pancreatic secretory trypsin inhibitor [Salmo salar]	0.361143	0.272301	0.118949	0.470965	-0.570801	0.220747	-0.137853	0.270451	0.369956	-0.707943	-1.08041	-0.46445	-0.419413	-0.928355	0.253544	-0.47748	1	0	0
Ssa#S35527824	Pancreatic secretory trypsin inhibitor [Salmo salar]	0.377752	-0.00852418	0.278533	0.486116	-0.106256	-0.072536	0.124342	0.0769507	-0.399487	-0.57536	-1.555	-0.189789	-0.468832	-0.597134	0.221798	-0.518089	1	0	0
Ssa#GRASP209154959	PDZ and LIM domain protein 1 [Salmo salar]	-0.0369055	1.0758	-0.498944	0.458944	0.205866	-0.305528	0.171249	-0.468364	-0.277133	-0.733541	-1.12903	-0.377322	-0.354116	-0.662537	-0.590311	-0.871982	1	0	0
Ssa#GRASP209155523	pellino homolog 3 [Salmo salar]	-0.305782	-0.979926	-0.607674	-0.140322	1.28035	-0.178447	-0.683117	-0.377497	0.506731	0.46751	0.372737	0.597624	0.21575	0.37516	0.497698	-0.0125637	1	0	0
Ssa#S31998694	Pentatricopeptide repeat domain 3 [Homo sapiens]	0.439804	0.543188	0.0958088	0.118636	-0.0761324	-0.127136	0.278721	-0.155623	-0.361602	-0.0149252	-0.595295	0.11126	-0.215725	-0.358915	-0.523419	-0.278177	1	0	0
Ssa#S30284226	peptidoglycan recognition protein 2 precursor [Homo sapiens]	0.46267	0.189019	0.185904	0.408496	-0.148349	-0.709346	0.0273089	1.65645	-0.856303	-0.832095	-1.03018	-0.215586	-0.524065	-0.527533	-0.592229	-0.656464	1	0	0
Ssa#GRASP209735341	Peptidyl-prolyl cis-trans isomerase H [Salmo salar]	0.247817	1.01009	0.0417138	-0.0255589	-0.109252	-0.358219	0.26684	-0.088275	-0.570407	-0.189441	-0.649969	-0.640819	-0.324763	-0.616604	-0.352269	-0.178481	1	0	0
Ssa#S35559341	Periostin precursor [Salmo salar]	-2.24813	-2.72935	-1.84338	-1.67985	0.254909	-3.30888	-1.23644	-1.78395	0.603373	0.747135	-0.898131	1.40608	1.72087	0.886031	1.09269	-0.876373	1	0	0
Ssa#EG878577	Periostin precursor [Salmo salar]	-1.71069	-0.236367	-1.28181	-0.604737	0.104176	-1.6272	-0.40096	-0.519067	1.26774	0.207176	-0.350158	1.25958	1.43426	1.32629	0.746632	-0.91131	1	0	0
Ssa#S32006835	Peroxisome assembly protein 10 [Salmo salar]	0.301574	1.23366	0.229424	-0.0285295	-0.481682	-0.0117998	-0.0873846	0.138653	-0.743711	-0.494411	-0.44298	-0.538678	-0.422084	-0.305318	-0.512845	-0.339817	1	0	0
Ssa#S35543622	phosphatase 1G [Salmo salar]	0.0377809	0.900833	-0.0390446	-0.164263	-0.353724	-0.0100669	0.192904	0.147307	-0.495456	-0.0201317	-0.549228	-0.122914	-0.372966	-0.56095	-0.39649	-0.397599	1	0	0
Ssa#S35470956	phosphatase methylesterase 1 [Salmo salar]	0.282985	0.533926	0.00173328	0.395155	0.427386	-0.359509	0.229337	0.0624542	-0.133611	-0.290081	-1.06526	0.282661	-0.198866	-0.427191	0.10163	-0.776743	1	0	0
Ssa#GRASP209734629	Phosphatidylcholine transfer protein [Salmo salar]	0.613057	0.579384	0.0527111	0.22874	-0.00896391	-0.179031	-0.0795283	-0.0681696	-0.563938	0.166419	-0.823805	0.0358497	-0.235795	-0.281726	0.092454	-0.563909	1	0	0
Ssa#S30264875	phosphatidylinositol glycan anchor biosynthesis, class M [Homo sapiens]	0.567596	0.894127	0.587646	0.144748	0.113218	-0.0999888	0.120373	0.150541	-0.179697	-0.581039	-0.624093	-0.288032	-0.318318	-0.112969	-0.279227	-0.235215	1	0	0
Ssa#TC109888	phosphatidylserine synthase 1 [Homo sapiens]	0.428683	0.585282	0.685393	-0.0584894	-0.103888	0.0521201	0.409599	-0.379393	-0.690636	0.0545867	-0.999742	0.0779198	-0.658859	-0.284275	-0.559391	-0.280086	1	0	0
Ssa#S18833950	phosphoglycerate mutase 2-1 (muscle) [Salmo salar]	0.498902	-1.11955	-1.2955	-0.661107	1.76459	-1.16949	-1.01862	-0.771992	-0.930778	-1.1402	-1.01754		1.69856	2.04672	1.23892	-0.219486	1	0	1
Ssa#CA046385	phosphoinositide-3-kinase, regulatory subunit 3 (p55, gamma) [Homo sapiens]	-0.150383	-0.79516	-0.198861	-0.16263	0.798938	-0.601859	-0.238925	-0.147733	0.353452	0.442332	0.379458	0.560669	0.352183	0.604704	0.459708	-0.0670623	1	0	0
Ssa#GRASP209155805	Phospholipase A-2-activating protein [Salmo salar]	0.158251	0.791035	0.0267071	0.0463642	-0.206134	-0.244515	0.313549	0.417316	-0.170548	-0.785764	-0.561552	0.177351	-0.376242	-0.489394	-0.317815	-0.37973	1	0	0
Ssa#GRASP209733127	Phosphopantothenate--cysteine ligase [Salmo salar]	0.367063	0.47445	0.286921	-0.0241597	-0.339392	-0.0845631	0.167913	0.349632	-0.793822	-0.328624	-0.845892	-0.503853	-0.792727	-0.303862	-0.711819	0.211422	1	0	0
Ssa#EG880681	Pigment epithelium-derived factor [Salmo salar]	-2.39352	-2.30712	-2.00319	-1.37737	0.47091	-2.92151	-1.23602	-1.9654	1.24214	0.889089	1.1368	1.13229	1.06583	1.14153	1.09303	-0.989342	1	0	0
Ssa#EG766533	Pigment epithelium-derived factor [Salmo salar]	-2.14744	-1.81671	-1.61295	-1.24387	0.427889	-2.60344	-0.731416	-1.77742	1.01244	0.785574	0.285157	1.48315	1.16936	0.941449	0.770677	-1.34955	1	0	0
Ssa#GRASP209734225	Pituitary tumor-transforming gene 1 protein-interacting protein precursor [Salmo salar]	0.325415	0.738319	0.640076	-0.0517612	-0.490076	-0.206754	0.314066	-0.0155261	-0.507727	-0.0186952	-0.865242	-0.0234742	-0.457847	-0.425139	-0.443634	-0.408233	1	0	0
Omy#S18150197	Placenta-specific gene 8 protein [Oncorhynchus mykiss]	0.489763	0.880636	-0.100287	-0.114917	-0.72294	0.117113	0.124644	0.462766	-0.209106	0.139897	-0.674038	0.36053	-0.362191	-0.432374	-0.339617	-0.380737	1	0	0
Ssa#GRASP209154535	Platelet endothelial cell adhesion molecule [Salmo salar]	0.0601994	-0.618577	-0.336389	-0.663595	0.391392	-1.21943	-1.02377	-0.0365354	0.632782	0.237326	0.515714	0.166005	0.719373	1.04033	0.663553	-0.329997	1	0	0
Ssa#GRASP223648063	Platelet-derived growth factor receptor-like protein precursor [Salmo salar]	-0.744918	-0.855761	-0.784831	-0.570766	0.462869	-0.983538	-0.895689	-0.541572	0.561476	0.287775	0.83236	0.943263	0.347426	0.691796	0.824665	-0.631561	1	0	0
Ssa#S35597055	plectin 1 [Salmo salar]	0.298135	0.834727	0.360638	0.00781544	-0.476465	-0.315863	0.352717	-0.205133	-0.559582	-0.553683	-1.34633	-0.435481	-0.312245	-0.227776	-0.327008	-0.136595	1	0	0
Omy#S15319528	Pleiotrophin [Salmo salar]	-0.634772	-0.58828	-0.510911	-0.348928	0.157162	-0.480308	-0.508773	-0.430916	0.300358	0.0601438	0.505124		0.324498	0.691186	0.727742	-0.347084	1	0	0
Ssa#GRASP209154361	Poly polymerase 12 [Salmo salar]	-0.310239	-0.627958	-0.408122	-0.212245	-0.0198494	0.19517	-0.0772968	0.0298409	0.307293	0.550598	0.282675	0.4187	0.215239	0.280906	0.2499	0.328319	1	0	0
Ssa#S30258096	polybromo 1 isoform 4 [Homo sapiens]	-0.634289	-1.26966	-0.341281	0.0130067	0.32332	0.156589	-0.296817	-0.580533	0.351952	0.386614	0.992364	0.368045	0.387607	0.398075	0.297396	0.146988	1	0	0
Ssa#S32000624	Polypeptide N-acetylgalactosaminyltransferase 6 [Salmo salar]	0.444156	0.436517	0.520469	0.0961329	-0.701401	0.269522	0.0444907	-0.283098	-0.00884326	-0.113688	-1.05792	0.233314	-0.760232	-0.327962	-0.387413	0.278732	1	0	0
Ssa#S31964250	PPDPF_SALSA RecName: Full=Pancreatic progenitor cell differentiation and proliferation factor; AltName: Full=Exocrine differentiation and proliferation factor	0.49493	-0.38312	0.496617	0.62304	-0.138342	-0.00312703	-0.12158	0.969492	0.334717	-1.08296	-0.551007	-1.1323	-0.16895	-0.711681	-0.441814	-0.581934	1	0	0
Ssa#S35544786	PR domain zinc finger protein 9 [Salmo salar]	-0.75984	-0.97239	-0.887836	-1.03276	-0.237146	-0.711021	-0.0947149	0.576539	-0.135113	0.0237971	0.10066	0.102526	-0.148776	0.606216	0.556079	0.988668	1	0	0
Ssa#CA041540	PR domain zinc finger protein 9 [Salmo salar]	-1.2747	-1.96895	-0.51537	-0.535333	0.813096	-1.38918	-0.0718902	-0.421109	1.05393	0.482069	0.823117	1.09469	0.609666	1.1449	0.157011	-0.635828	1	0	0
Ssa#KSS1537	Pre-mRNA-processing-splicing factor 8 [Salmo salar]	0.440265	0.260263	0.702406	-0.0493527	0.0996772	-0.853201	0.55093	-0.269939	-0.827182	0.0560307	-1.17935	0.436887	-0.412667	-0.0517348	-0.786271	-0.170764	1	0	0
Ssa#S30292869	prickle-like 2 [Homo sapiens]	-0.31812	-0.234928	-0.481342	-0.295584	0.249554	-0.921837	-0.211586	-0.338945	0.466647	0.175146	0.0453493	0.66717	0.896134	0.592976	0.470694	-0.20624	1	0	0
Ssa#EL698181	Probable D-tyrosyl-tRNATyr deacylase 2 [Salmo salar]	0.319822	0.536613	0.605816	0.204646	-0.0893032	-0.303836	0.422634	0.0158336	-0.374295	-0.0979193	-0.805094	0.309332	-0.450029	-0.229304	-0.285539	-0.0440469	1	0	0
Ssa#GRASP209730773	Probable palmitoyltransferase ZDHHC4 [Salmo salar]	0.462096	0.994166	0.123687	0.159099	-0.278052	-0.861634	0.26626	0.121085	-0.402228	-0.0157197	-0.887914	0.0576042	-0.0883216	-0.276648	-0.445973	-0.519212	1	0	0
Ssa#GRASP209155899	Procollagen C-endopeptidase enhancer 1 precursor [Salmo salar]	-2.2843	-2.84252	-2.67305	-2.1982	1.01392	-4.44625	-1.3974	-2.52026	0.779107	0.985839	0.722239	1.01937	0.923074	1.12927	1.22866	-0.97493	1	0	0
Ssa#GRASP221219517	Proepiregulin [Salmo salar]	0.613222	0.641879	0.0673543	0.271986	0.109513	-0.0437579	-0.104435	-0.289818	-0.316794	-0.0273749	-0.275497	-0.354408	-0.470985	-0.0723107	-0.244446	-0.134963	1	0	0
Ssa#S35552326	Proliferation-associated protein 2G4 [Salmo salar]	0.0189161	1.03207	0.0546677	-0.094984	-0.148576	-0.150736	0.0384942	0.433864	-0.783471	-0.315041	-0.175108	-0.167922	-0.513779	-0.468991	-0.353154	-0.389257	1	0	0
Ssa#CB512304	proline dehydrogenase 1 [Salmo salar]	0.359044	0.0226647	0.265543	0.566676	-0.247014	0.6539	0.831942	0.618667	-0.0143618	-0.338637	-0.77927	-0.465083	-0.683332	-0.557948	-0.433657	0.334807	1	0	0
Ssa#GRASP223648099	Prolyl 4-hydroxylase subunit alpha-1 precursor [Salmo salar]	-0.253325	-1.30413	-0.347533	-0.109902	0.097443	0.0115979	-0.375649	-0.135455	0.677084	0.488975	0.943646	0.346153	0.495937	0.148367	0.422764	-0.0307427	1	0	0
Ssa#S35582754	Pro-neuregulin-4, membrane-bound isoform [Salmo salar]	0.121308	0.658103	0.13633	0.229151	-0.0979789	0.134492	-0.0358686	-0.741	0.206927	0.236608	-1.40026	0.908137	-0.795854	0.00285185	0.0567028	-0.765767	1	0	0
Ssa#TC92565	proprotein convertase subtilisin/kexin type 5 preproprotein [Homo sapiens]	-0.0400015	-0.743822	-0.331667	-0.296314	0.47185	-0.298369	-0.173884	-0.410679	0.883245	0.642275	1.29618	0.273019	0.209596	0.252504	0.650881	0.439668	1	0	0
Ssa#DW180349	Proteasome subunit alpha type-2 [Salmo salar]	0.518184	0.896255	0.244333	0.0943535	-0.106011	-0.81112	0.611219	-0.0460524	-0.710581	-0.0476809	-1.30718	0.185708	-0.487649	-0.518666	-0.581868	-0.590691	1	0	0
Ssa#GRASP209735861	Proteasome subunit beta type-3 [Salmo salar]	0.206453	1.34541	0.0526043	-0.0634577	-0.0151907	-1.59567	0.563092	0.0974397	-0.674977	-0.868599	-1.89237	-0.00405836	-0.373527	-0.520949	-0.533887	-1.01682	1	0	0
Ssa#GRASP209733375	Proteasome subunit beta type-7 precursor [Salmo salar]	0.525658	0.500145	0.155268	0.105887	0.163586	-0.355763	0.263022	0.256274	-0.208202	-0.557061	-0.731531	-0.298278	-0.272709	-0.327785	-0.344307	-0.389967	1	0	0
Ssa#S30246615	protein (peptidyl-prolyl cis/trans isomerase) NIMA-interacting, 4 (parvulin) [Homo sapiens]	0.0671125	1.1535	-0.0988454	0.279221	-0.506411	0.346273	-0.266778	0.450237	-0.184849	-0.942729	-0.013496	-1.10651	-0.552791	-0.542642	-0.0375985	-0.527055	1	0	0
Ssa#S46932330	protein arginine methyltransferase 1 [Salmo salar]	0.353911	0.921975	-0.281554	-0.184334	-0.625806	-0.297051	0.00976968	-0.001608	-0.504431	-0.460303	-0.174516	-0.0577026	-0.688727	-0.663092	-0.702487	-0.22107	1	0	0
Ssa#S48400621	protein kinase C and casein kinase substrate in neurons 3 [Homo sapiens]	-0.360436	-0.700121	-0.391619	-0.255608	0.366983	-0.835101	-0.146038	-0.475298	0.11327	0.687123	0.639596	0.391299	0.194762	0.912347	0.628626	-0.210107	1	0	0
Ssa#TC107651	protein tyrosine phosphatase, receptor type, K precursor [Homo sapiens]	-0.450496	-0.177636	-0.323168	-0.286953	0.35197	0.0470516	-0.151629	-0.149105	0.456691	0.421502	0.887141	-0.0187793	0.342007	0.370353	0.346516	0.408285	1	0	0
Ssa#GRASP209156073	Proteinase-activated receptor 2 [Salmo salar]	0.316484	0.320255	0.15562	0.870506	-0.271253	0.112862	0.0580368	0.240244	-0.364095	-0.116681	-1.23212	-0.145521	-0.0371472	-0.317779	-0.126632	-0.486933	1	0	0
Ssa#GRASP209154963	Protein-lysine 6-oxidase [Salmo salar]	-2.81056	-3.19501	-3.23535	-1.92855	0.638681	-4.19076	-1.70561	-2.6123	1.60946	0.880073	0.508954	1.59529	0.813508	0.198585	1.17744	-1.8446	1	0	0
Ssa#TC99140	Protein-lysine 6-oxidase [Salmo salar]	-1.06449	-0.905875	-0.838033	-0.541857	0.589092	-1.16298	-0.530861	-0.585592	0.0473208	0.033295	1.30822	0.229648	-0.0115573	1.43605	0.760508	-0.323743	1	0	0
Ssa#S30281305	Protein-lysine 6-oxidase [Salmo salar]	-1.19072	-0.804894	-0.683836	-0.167785	0.709489	-0.705364	0.00566232	-0.11757	1.23078	0.349136	0.923547	0.392349	0.58239	1.04864	0.745991	-0.320814	1	0	0
Ssa#GRASP223647621	proto-oncogene tyrosine-protein kinase fyn [Salmo salar]	-0.482932	-0.926059	-0.962092	-0.157902	0.465928	-0.995269	-0.533997	-0.952429	0.966859	0.13531	1.36183	0.717333	0.678613	0.526183	0.630358	-0.172509	1	0	0
Ssa#S35552559	proto-oncogene tyrosine-protein kinase fyn [Salmo salar]	0.32669	0.633811	0.290749	0.198566	-0.0785842	0.385679	0.171652	-0.134175	-0.31183	-0.044492	-0.599399	-0.313495	-0.216161	-0.515888	-0.555409	-0.399752	1	0	0
Ssa#EG850378	Pyruvate dehydrogenase E1 component subunit alpha, somatic form, mitochondrial precursor [Salmo salar]	0.317128	0.388522	0.397247	0.484666	-0.0459667	0.167322	0.220136	0.41466	-0.344861	-0.370033	-0.460015	-0.103775	-0.226228	-0.297824	-0.357762	-0.477713	1	0	0
Ssa#S35709660	pyruvate kinase [Salmo salar]	0.879426	-2.46839	-3.94377	-2.87879	2.03614	-3.27756	-1.60739	-1.12094	-1.57252	-3.72386	-3.57948	-0.861161	1.47421	2.2999	0.943244	-0.124177	1	0	1
Ssa#S35470486	RAD52 motif-containing protein 1 [Salmo salar]	0.489241	1.18267	0.13463	0.0305993	-0.4338	-0.00399739	0.197823	0.138287	-0.584534	-0.659516	-1.31736	-0.53346	-0.0242472	-0.611704	-0.468729	-0.415596	1	0	0
Ssa#S47726190	RAD52 motif-containing protein 1 [Salmo salar]	0.157224	0.963487	0.231207	-0.00248981	-0.518746	-0.364833	0.331562	-0.0632943	-0.463646	-0.699397	-1.41346	-0.261211	-0.155351	-0.43048	-0.556574	-0.392433	1	0	0
Ssa#GRASP223648387	Ras association domain-containing protein 2 [Salmo salar]	-1.07389	-0.627061	-1.03939	-0.396668	0.0842771	-0.918027	-0.799043	-0.701414	1.14601	0.443962	0.204968	0.827581	1.38036	0.399912	0.8388	-0.691624	1	0	0
Omy#S15317207	Ras-related protein Rab-25 [Salmo salar]	0.699208	1.01871	0.744802	-0.0988192	-0.323617	-0.473176	0.212168	-0.349322	-0.897555	-0.0698545	-0.900987	-0.515606	-0.579942	-0.397142	-0.439289	-0.393491	1	0	0
Ssa#GRASP209734285	Ras-related protein Rab-35 [Salmo salar]	-0.223478	0.808141	0.154241	0.417733	0.142658	-0.557745	0.517626	0.544422	-0.652104	-0.0361037	-0.901004	-0.173247	-0.251848	-0.289605	-0.322314	-0.942694	1	0	0
Ssa#GRASP209154871	Ras-related protein Rab-3D [Salmo salar]	0.456533	0.457373	0.62536	-0.343349	-0.169844	-0.0977857	0.46679	0.278332	-0.885495	-0.194338	-1.27611	-0.268546	-1.03923	-0.451111	-1.03821	0.0948212	1	0	0
Ssa#S30240247	Ras-related protein Rab-7a [Salmo salar]	0.391791	0.685055	0.210699	0.537021	0.168309	-0.0508926	0.190175	0.789437	-0.115948	-0.414731	-0.727437	-0.366343	0.102524	-0.497586	0.0084277	-0.872648	1	0	0
Ssa#GRASP209732025	Receptor activity-modifying protein 1 precursor [Salmo salar]	0.0254185	-0.437211	-0.0832179	-0.0294652	0.661034	0.543271	-0.2562	-0.0745541	0.638579	0.259171	0.822235	-0.366619	0.340567	0.45607	0.357917	0.85952	1	0	0
Ssa#KSSb2765	Receptor-transporting protein 3 [Salmo salar]	-1.76059	-0.426768	-1.08188	-0.586895	-1.68975	-0.0762211	-0.399791	1.02923	0.15484	1.31883	0.438135	0.510875	-0.0503895	-0.216089	-0.117278	1.05959	1	0	0
Omy#BX868121	regulator of G-protein signalling 12 isoform 2 [Homo sapiens]	0.105032	0.652984	0.44316	-0.169528	0.422009	-0.499318	0.548752	-0.45106	-0.67462	0.290783	-1.17756	0.350202	-0.196776	-0.0611303	-0.534206	-0.620901	1	0	0
Omy#CA356314	reticulocalbin 3, EF-hand calcium binding domain [Danio rerio]	-1.05139	-0.551123	-0.124948	-0.610763	0.471549	-0.202513	-0.280382	-0.341749	0.867423	0.590177	1.05446	0.477638	0.161156	0.944753	0.758545	0.118755	1	0	0
Ssa#EG855563	retinal pigment epithelium-specific protein 65kDa [Homo sapiens]	-0.0837676	-0.27517	-0.648538	0.0567586	0.933376	-2.48074	-0.130151	-1.79869	0.525977	0.0975528	1.13944	0.261899	0.0226039	0.923707	0.603801	0.689981	1	0	0
Ssa#DW569238	retinol dehydrogenase 10 [Homo sapiens]	-0.424224	-0.930166	-0.614136	-0.413703	0.757164	-0.868238	-0.501257	-0.358613	0.617647	0.0821245	0.652325	0.413551	0.421578	0.214825	0.862848	-0.535973	1	0	0
Ssa#S19108411	rhamnose-binding lectin WCL1 [Salvelinus leucomaenis]	-0.02574	-0.305509	0.823528	0.323409	-0.476658	0.242171	0.00309508	-0.117867	0.0978796	0.483274	-1.09693	0.193573	-0.856314	-0.869193	-1.22604	-0.0332362	1	0	0
Ssa#GRASP209155135	Rho-related GTP-binding protein RhoE [Salmo salar]	-0.211022	-0.42466	-0.749519	-0.0127462	0.966546	-1.58147	-0.225981	-0.448059	0.032012	0.0803658	0.18363	1.03478	0.434878	0.455108	0.59147	-0.319023	1	0	0
Ssa#S35582337	ribosomal L1 domain containing 1 [Homo sapiens]	0.086288	0.732201	0.149711	-0.331853	-0.350288	-0.573823	0.592995	0.283983	-0.722825	0.0713745	-0.832146	-0.0404878	-0.479005	-0.417386	-0.937376	-0.530655	1	0	0
Ssa#GRASP209738365	Ribulose-phosphate 3-epimerase [Salmo salar]	0.205356	0.712171	0.357688	0.105821	-0.457783	0.307344	0.284312	0.55326	0.0661945	-0.595398	-0.444643	-0.637905	-0.288416	-0.51461	-0.387769	-0.375049	1	0	0
Ssa#S30242706	RING finger protein 181 [Salmo salar]	0.381478	0.87064	-0.00176299	0.0752012	-0.143889	0.42854	0.0429076	0.193422	-0.444685	-0.199195	-0.157906	0.100597	-0.397281	-0.731012	-0.351609	-0.265283	1	0	0
Ssa#S35605408	RNA terminal phosphate cyclase domain 1 [Homo sapiens]	0.456175	0.908553	0.198555	-0.0295097	-0.431282	0.338659	0.2587	0.18848	-0.478251	-0.292718	-0.518255	-0.365657	-0.376245	-0.77297	-0.34777	0.095843	1	0	0
Ssa#GRASP209155951	RNA-binding protein 4B [Salmo salar]	0.406247	0.723827	0.0239093	-0.0303323	-0.114212	-0.158528	0.0393675	-0.0414881	-0.474201	-0.400278	-0.560605	-0.452426	-0.251321	-0.729141	-0.242001	-0.0638796	1	0	0
Ssa#S50694432	rRNA 2-O-methyltransferase fibrillarin [Salmo salar]	0.0973547	0.726153	-0.250076	-0.280148	-0.479251	-0.0511472	0.2251	0.200157	-0.892108	0.0642614	-0.775086	0.252572	-0.610442	-0.596568	-0.682358	-0.387193	1	0	0
Ssa#S35559455	R-spondin 3 [Homo sapiens]	-0.919724	-0.733558	-0.68732	-0.422753	-0.185978	-0.78857	-0.245234	-0.552242	0.904164	0.992825	0.639939	0.31583	0.473668	0.0320955	0.695002	-0.557622	1	0	0
Ssa#S48393806	S100-B [Salmo salar]	-0.349817	-0.49821	-0.374439	-0.221418	0.89316	-0.466822	-0.177024	-0.314433	-0.237423	-0.0809306	-0.15899		0.625977	0.510749	0.676674	-0.331176	1	0	0
Ssa#TC95588	sarcosine dehydrogenase [Homo sapiens]	0.392589	0.297536	0.544775	0.0540948	0.0955677	-0.0291614	0.241928	0.108274	-0.388509	-0.320811	-0.603142	-0.131773	-0.307546	-0.41941	-0.274029	-0.356775	1	0	0
Ssa#GRASP221220735	Sarcospan [Salmo salar]	-0.858667	-1.01988	-1.4254	-0.857652	0.206973	-2.30321	-0.875649	-1.06185	0.380299	0.280058	-0.0369727	1.36123	1.08326	0.969789	1.14883	-1.02534	1	0	0
Ssa#S31986243	scavenger receptor class A, member 5 (putative) [Homo sapiens]	-0.79214	-0.814763	-0.837475	-0.655783	0.830888	-1.09302	-0.441832	-0.479688	0.336137	0.585096	0.247651		0.558461	1.14443	0.596885	-0.501921	1	0	0
Ssa#GRASP209732753	Sclerostin domain-containing protein 1 precursor [Salmo salar]	-0.527838	-0.350002	-0.431393	-0.467796	0.292278	-0.501639	-0.162442	-0.458009	-0.0355731	0.490716	-0.0678262		1.13885	0.555388	0.500373	-0.200735	1	0	0
Omy#S15320733	SCO-spondin [Homo sapiens]	0.088705	0.286119	0.456941	0.686928	0.0160008	0.703111	-0.0959702	-0.132923	-0.819454	-0.598491	-0.467365		-0.648185	-0.692777	-0.436161	0.0726502	1	0	0
Ssa#S31963923	selenoprotein M precursor [Homo sapiens]	-0.651965	-1.21081	-0.612171	-0.825338	0.490942	-0.761499	-0.605984	-0.989693	0.948413	0.536016	1.19908	0.624753	0.0763114	0.388514	0.643829	-0.0685567	1	0	0
Ssa#S48413818	selenoprotein N, 1 isoform 1 precursor [Homo sapiens]	-0.576101	-0.657207	-0.184167	-0.362735	0.0753907	-0.0877475	-0.035215	-0.468281	0.485601	0.573814	1.15246	0.323163	-0.0114139	0.421183	0.156798	0.569701	1	0	0
Ssa#S35700015	selenoprotein X, 1 [Homo sapiens]	0.223786	0.837551	-0.167205	-0.250976	0.0212401	0.530494	-0.972353	0.311475	-1.01453	0.0919736	-0.826547	-0.12638	-1.27283	-0.186481	-1.14423	-1.06096	1	0	0
Ssa#CB514236	semaphorin 5A [Homo sapiens]	-0.31332	-1.34722	-0.845261	-0.753631	0.492201	-0.244334	0.126092	-0.330388	0.167908	0.651664	1.32153	0.358383	-0.286679	0.612887	0.453713	0.580161	1	0	0
Ssa#GRASP209155795	Septin-2 [Salmo salar]	-0.0558182	-0.403171	-0.091741	-0.485349	0.281547	-0.762177	0.0455826	-0.296991	0.635371	0.223089	0.443245	0.615604	0.398798	0.83167	0.254104	0.254074	1	0	0
Ssa#S48402193	Septin-7 [Salmo salar]	-0.187998	-0.768479	-0.370875	-0.292328	0.504552	-0.700002	-0.178555	-0.358608	0.378079	0.709663	0.304828	0.756473	0.447374	0.516626	0.548353	0.200847	1	0	0
Ssa#CL183Contig1	Serglycin precursor [Salmo salar]	-0.775097	-0.586014	-0.568032	-0.334645	0.359311	-0.844907	-0.486728	-0.446287	0.520638	0.220173	1.0929	0.535544	0.583251	0.50455	0.736581	-0.168051	1	0	0
Ssa#S47624978	Serine protease 23 [Salmo salar]	-0.84371	-1.13098	-0.85784	-0.45137	0.305532	-1.70771	-0.59876	-1.08263	1.01167	0.103166	0.0794531	1.04685	1.08198	0.740893	0.746794	-0.959179	1	0	0
Ssa#S35564994	Serine protease 23 precursor [Salmo salar]	-4.38173	-4.33488	-4.97122	-2.42523	0.880585	-4.05875	-1.67642	-2.80247	1.13291	0.473911	1.2708	1.24428	1.06995	0.643712	1.35029	-1.65418	1	0	0
Ssa#GRASP223649409	Serine protease 23 precursor [Salmo salar]	-1.76966	-0.839237	-1.06924	-1.18528	0.273422	-1.58448	-1.11074	-1.0019	1.09645	1.46221	1.4929	0.802837	0.773404	0.295428	1.16135	-0.886139	1	0	0
Ssa#S30284929	Serine protease HTRA1 [Salmo salar]	-1.75972	-1.80073	-1.78444	-0.870733	0.529485	-1.7862	-0.876035	-1.35647	0.98525	-0.132599	1.40629	1.12232	0.989614	0.94517	1.04943	-0.889329	1	0	0
Ssa#GRASP209155393	Serine proteinase inhibitor	-1.80252	-2.35743	-1.60632	-1.16544	0.715763	-1.94404	-0.793191	-2.08681	0.319602	0.704971	0.813247	1.03209	0.989101	1.31096	0.9662	-0.558985	1	0	0
Ssa#S50700356	Serine/arginine repetitive matrix protein 1 [Salmo salar]	0.268165	0.262333	0.225131	0.338944	-0.16685	0.358279	-0.0261217	0.631181	-0.1202	-0.302549	0.137632	-0.163027	-0.650386	-0.580793	0.0187986	-0.268373	1	0	0
Ssa#GRASP209154007	Serpin H1 [Salmo salar]	-1.08801	-0.866614	-0.809139	-0.548024	0.296571	-0.350443	-0.350811	0.370167	0.55159	0.412497	0.781031	0.299636	0.513228	0.500295	0.616368	-0.6335	1	0	0
Ssa#S32005026	Serum paraoxonase/arylesterase 2 [Salmo salar]	0.346493	1.07035	0.584814	-0.394392	-0.340525	-0.585124	0.511141	-0.377323	-0.667273	-0.526914	-1.70841	-0.00581525	-0.166591	-0.434588	-0.616523	-0.328412	1	0	0
Ssa#S35512344	Serum paraoxonase/arylesterase 2 [Salmo salar]	0.229006	1.00742	0.498	-0.163712	-0.190894	-0.78128	0.203857	-0.149522	-0.33158	-0.231287	-0.612114		-0.302741	-0.264894	-0.214101	-0.467826	1	0	0
Ssa#S31983409	seryl-tRNA synthetase 2 [Homo sapiens]	0.0958917	0.654831	0.305227	0.303417	-0.261776	0.190914	0.439436	0.143136	-0.0658283	-0.521671	-0.670789	0.134205	-0.187061	-0.373817	-0.513426	-0.240343	1	0	0
Ssa#DY716640	SH3-domain binding protein 4 [Homo sapiens]	-0.0642691	0.641241	0.00466339	0.345226	-0.463168	1.03908	0.397761	0.631345	-0.250975	-0.257648	0.210594	-0.135155	-0.387718	-0.720454	-0.196116	-0.19451	1	0	0
Ssa#GRASP209154841	SHQ1 homolog [Salmo salar]	-0.0374658	0.6354	-0.245022	-0.081032	-0.142649	-0.54838	0.315934	0.302857	-0.720649	0.281831	-0.760009	0.581274	-0.667056	-0.240402	-0.764898	-0.727891	1	0	0
Ssa#GRASP209735717	Signal transducer and activator of transcription 1 [Salmo salar]	-0.382947	-0.647569	-0.817412	-0.40054	-0.878132	-0.697223	0.115194	0.212005	0.861312	1.08498	0.259519	0.227186	0.121457	0.00781577	-0.327	0.824266	1	0	0
Ssa#S30265174	similar to basic helix-loop-helix transcription factor isoform 1 [Danio rerio]	-0.51863	-0.387025	-0.273686	0.121383	0.0556861	0.437685	-0.226378	-0.0645852	0.402474	0.016235	1.21023	-0.0783949	0.392218	0.366255	0.391333	0.748364	1	0	0
Ssa#S35579591	similar to bone morphogenetic protein 8A [Homo sapiens]	-0.659473	-0.098352	-1.03982	-0.225439	0.536554	-0.971354	-0.378214	-0.70518	0.0522474	0.126393	0.794195	0.318111	0.248026	0.872348	0.477493	-0.34902	1	0	0
Ssa#S35594270	similar to chordin-related protein 2 [Danio rerio]	-0.618952	-0.649768	-0.717965	-0.523564	0.557517	-0.590077	-0.416777	-0.660028	1.69893	0.23383	0.739342	0.521275	0.742896	0.464461	1.25459	-0.21399	1	0	0
Omy#S18532716	similar to drebrin 1 [Danio rerio]	-0.323019	-0.60868	-0.255114	-0.297447	0.412251	-1.16685	-0.253077	-0.206983	0.492312	0.195736	0.616662	0.842851	0.423974	0.748512	0.420286	0.185198	1	0	0
Ssa#S18889540	similar to granzyme [Danio rerio]	-0.204973	-0.454836	-0.392396	-0.199811	-0.124707	-0.142981	-0.360842	-0.248209	0.774608	0.145871	0.461941		0.34602	0.332623	0.308497	0.47187	1	0	0
Ssa#S35555468	similar to hect domain and RLD3	-1.84974	-0.125165	-1.47893	-1.5554	-1.3805	0.0184504	-0.264937	0.656586	0.730999	1.57363	-0.440907	0.12904	0.790106	-0.185977	-0.275611	1.51069	1	0	0
Ssa#STIR19388	similar to LDLR dan isoform 5 [Danio rerio]	-1.15217	-0.714874	-1.0148	-0.19255	-1.25672	-0.539132	-0.104294	0.967044	1.56584	0.414759	-0.125829	0.259501	0.709012	-0.143977	0.645527	0.882464	1	0	0
Omy#S15299427	similar to METRNL protein [Homo sapiens]	-0.18007	-0.539411	-0.399765	-0.0814183	0.714931	-0.681282	-0.0762991	-0.333823	0.0626175	0.404517	0.0864595	0.506061	0.559056	0.383811	0.108838	0.459248	1	0	0
Ssa#S35532224	similar to procollagen I N-proteinase [Danio rerio]	-2.30635	-2.0813	-2.09314	-1.35105	0.514932	-2.03156	-1.54574	-1.59691	1.13601	1.11495	1.65616	1.29192	1.21776	0.438995	1.07623	-0.893854	1	0	0
Ssa#S31982641	similar to rCG58102 [Homo sapiens]	0.986487	1.28277	0.0375138	0.180409	-0.549633	-0.468059	0.522692	0.0408534	-0.383366	-0.508267	-0.910937	-0.427687	-0.390914	-0.313879	-0.614967	-0.557746	1	0	0
Ssa#GRASP223673102	Single-stranded DNA-binding protein, mitochondrial precursor [Salmo salar]	0.340484	0.920242	0.0207559	-0.326921	-0.156849	-0.793893	0.160433	-0.159739	-0.594806	-0.446822	-1.25362	0.168763	-0.520154	-0.374038	-0.536977	-0.319208	1	0	0
Ssa#S18888862	sirtuin 4 [Homo sapiens]	0.314567	0.469051	0.438442	0.0116869	0.0790096	-0.15605	0.251173	0.605063	-0.1111	-0.421794	-0.303535	-0.0303882	-0.465155	-0.34277	-0.0709685	-0.307581	1	0	0
Ssa#EG842806	SLAM family member 7 precursor [Salmo salar]	-0.534822	-0.936445	-0.0151361	-0.22229	0.410378	-0.567105	-0.22592	-0.683383	0.356661	0.687261	0.25257	0.324516	0.485145	0.579358	0.14724	0.0539482	1	0	0
Ssa#CA058382	Sodium- and chloride-dependent GABA transporter 2 [Salmo salar]	-1.35468	-0.862073	-0.765691	0.163705	0.65727	-0.375651	-0.818784	-0.848494	1.34402	0.0705057	0.872025	-0.0363412	0.480936	0.152261	1.4066	0.294283	1	0	0
Ssa#GRASP223648587	Sodium/iodide cotransporter [Salmo salar]	-0.422983	-0.677519	-0.286873	-0.483684	0.34712	-0.339067	-0.0824699	-0.566863	0.142993	0.894529	-0.150143		0.579836	0.605908	0.0266416	-0.32275	1	0	0
Ssa#GRASP223647403	Sodium/potassium-transporting ATPase subunit alpha-1 precursor [Salmo salar]	0.577216	-0.47047	0.0431188	0.140742	2.0367	-0.492641	0.915702	-0.450475	-0.817376	-0.0724365	-0.415043		-0.759051	-0.769606	-0.459765	-0.582308	1	0	0
Ssa#S19102963	Sodium/potassium-transporting ATPase subunit alpha-1 precursor [Salmo salar]	0.591707	0.278671	0.152238	0.134718	0.0908202	-0.837786	0.367734	0.552986	-0.404244	-0.32136	-1.32662	0.390639	-0.227434	-0.28079	-0.481193	-0.701607	1	0	0
Ssa#S50689134	Sodium/potassium-transporting ATPase subunit alpha-1 precursor [Salmo salar]	0.56294	0.024987	0.179723	0.191104	0.242764	-0.901123	0.311007	0.306191	-0.551055	-0.236716	-0.86303	-0.0156617	-0.380047	0.00189252	-0.697317	-0.545204	1	0	0
Ssa#GRASP223647689	Sodium-coupled neutral amino acid transporter 3 [Salmo salar]	-0.0896586	-0.743921	-0.349379	-0.42057	0.517407	-0.580442	-0.391186	-0.523034	0.286442	0.718038	0.911029	0.754561	-0.124201	0.540069	0.427571	0.0744395	1	0	0
Omy#CR369441	solute carrier family 20, member 2 [Homo sapiens]	-0.222392	0.962184	0.0934052	0.439154	-0.0522112	0.389779	0.179427	0.13942	-0.304881	-0.484706	-0.255645	-0.398138	-0.466793	-0.307699	-0.39958	-0.524173	1	0	0
Ssa#S35687931	solute carrier family 37 (glucose-6-phosphate transporter), member 4 [Homo sapiens]	-0.623492	-0.285628	-0.316826	-0.225917	0.61103	-0.72019	-0.030111	-0.148509	0.368114	0.165385	0.458765	0.39273	0.580498	0.554395	0.53341	-0.181853	1	0	0
Ssa#S31990031	Sorting and assembly machinery component 50 homolog [Salmo salar]	0.523948	1.04157	0.285281	0.390736	-0.228748	-0.193275	0.0626901	0.133176	-0.224121	-0.836448	-0.844078	-0.525039	0.140854	-0.656799	-0.10875	-0.486565	1	0	0
Ssa#EG843233	SPARC precursor [Salmo salar]	-2.88445	-3.5741	-3.56046	-1.9443	0.9884	-4.21842	-1.666	-2.81979	1.16062	0.872899	1.15389	1.30661	0.825467	0.637842	1.2233	-1.94981	1	0	0
Ssa#S47624912	SPARC precursor [Salmo salar]	-2.5939	-3.26927	-2.77564	-1.68176	0.778294	-2.75355	-1.27866	-2.32599	1.06233	0.92578	1.40947	1.23534	0.383937	0.527595	1.068	-0.361518	1	0	0
Ssa#GRASP209155871	SPARC precursor [Salmo salar]	-2.37434	-2.43765	-2.78103	-1.72481	0.807483	-2.63831	-1.17161	-1.95809	0.957533	1.00488	0.690471	1.45363	0.760508	0.343265	1.10318	-1.51868	1	0	0
Ssa#TC111364	spen homolog, transcriptional regulator [Homo sapiens]	-0.421289	-0.806479	0.171513	-0.0884058	-0.229514	0.748328	0.104946	0.145791	0.482833	0.480617	1.06468	0.248785	0.221909	0.455363	0.050161	0.70308	1	0	0
Omy#S15291129	sphingolipid C4-hydroxylase/delta 4-desaturase [Homo sapiens]	0.256311	0.480715	1.12643	0.177026	-0.333961	-0.337103	0.745054	-0.217253	-0.551948	-0.217402	-1.47821	-0.0950309	-0.442248	-0.0256502	-0.848708	-0.510538	1	0	0
Ssa#KSS4972	sphingomyelin synthase 1 [Homo sapiens]	0.125943	0.760197	0.208838	0.18658	-0.27045	0.280107	-0.0141018	0.352825	-0.240986	-0.175701	-0.231474		-0.205778	-0.398659	-0.29364	-0.354411	1	0	0
Ssa#GRASP209155585	Splicing factor, arginine/serine-rich 2 [Salmo salar]	0.42322	0.811064	0.013064	0.136916	-0.345799	-0.0495814	0.421399	0.752719	-0.502161	-0.483092	-0.777103	-0.658632	-0.18965	-0.899198	-0.271626	-0.358092	1	0	0
Ssa#GRASP223649151	Splicing factor, arginine/serine-rich 9 [Salmo salar]	0.24276	0.667888	0.182349	0.15864	-0.129389	0.0589574	0.0710667	-0.0463083	-0.132859	-0.0565657	-0.861141	0.503411	-0.0853944	-0.558788	-0.230057	-0.293944	1	0	0
Ssa#S31973823	spondin 1, extracellular matrix protein [Homo sapiens]	-0.976787	-0.371917	-0.762637	-0.399252	0.166164	-1.63436	-0.0445795	-0.732433	0.159345	0.449211	-0.130461	1.25659	0.991722	0.898243	0.502543	-0.576487	1	0	0
Ssa#TC106389	spondin 1, extracellular matrix protein [Homo sapiens]	-0.475807	-0.668253	-0.735901	-0.0620577	0.599011	0.800711	-0.331926	-0.0270785	-0.225663	0.943403	1.02282	0.236671	0.72849	0.341954	0.389443	-0.299124	1	0	0
Ssa#GRASP209154847	Spondin-2 [Salmo salar]	-2.83211	-4.1602	-2.43301	-1.92272	0.302364	-4.19009	-2.47597	-2.79848	1.2166	1.58498	0.668335	0.802896	1.83957	0.617651	1.32559	-1.41221	1	0	0
Omy#CA368682	src-family tyrosine kinase SCK [Salmo salar]	0.844139	0.754043	0.256209	0.146678	-0.942949	0.26734	0.122816	0.25468	-0.851905	-0.832248	-0.00956614	-0.286078	-0.225093	-0.122738	-0.306647	-0.552244	1	0	0
Ssa#GRASP221219699	Stress-associated endoplasmic reticulum protein 1 [Salmo salar]	-0.607497	-0.448998	-0.295264	-0.405598	0.241336	-0.468233	-0.281466	-0.402284	0.18381	0.285958	0.301012	0.510063	0.575228	0.363065	0.523489	-0.079091	1	0	0
Ssa#S35582503	Stress-associated endoplasmic reticulum protein 1 [Salmo salar]	-0.311542	-0.23825	-0.436246	-0.1492	0.308125	-0.319254	-0.187472	-0.14373	0.301725	-0.19859	0.297024	-0.0015313	0.335426	0.568841	0.560338	-0.145649	1	0	0
Ssa#S35693229	Sulfotransferase family cytosolic 2B member 1 [Salmo salar]	0.383915	1.17576	0.104662	-0.133546	0.0852994	-0.311413	0.282961	0.24687	-0.436622	-0.581263	-0.816393	0.00459559	-0.741581	-0.261871	-0.552889	-0.256636	1	0	0
Ssa#STIR44430	SUMO1/sentrin specific peptidase 5 [Homo sapiens]	0.519463	0.89624	-0.236334	-0.0188674	-0.187366	-0.301532	-0.095414	-0.0728412	-0.754399	-0.0642508	0.0525312	-0.0994891	-0.720994	-0.315016	-0.411578	-0.593819	1	0	0
Ssa#GRASP221220867	Superoxide dismutase [Salmo salar]	0.783047	-0.108003	0.214418	0.211416	0.177565	0.0188434	0.0720824	-0.42609	-0.358771	-0.25585	-0.719532	0.38152	-0.754892	-0.417665	-0.523586	0.000654168	1	0	0
Ssa#CK883311	supervillin [Danio rerio]	-1.14352	-0.777748	-1.7701	-0.242014	0.55036	-1.43093	-0.877371	-1.22615	0.747283	0.573281	0.99241	1.01128	1.03452	0.458653	0.99212	-0.76873	1	0	0
Ssa#GRASP209155701	Sushi domain-containing protein 3 [Salmo salar]	-0.0364151	-0.750501	-0.170464	-0.210037	-0.111213	-0.122805	-0.183669	-0.268725	0.639821	0.835909	0.375386	0.742523	0.145376	0.534339	0.0429436	0.595977	1	0	0
Ssa#EG933893	SWI/SNF-related matrix-associated actin-dependent regulator of chromatin a2 isoform a [Homo sapiens]	-0.0454243	-1.05336	0.0850812	-0.370685	-0.195509	0.534167	0.00772917	-0.546269	0.334736	0.5564	1.08204	0.0784766	0.158603	0.602242	0.0858591	0.753369	1	0	0
Ssa#S35596555	Syndecan-2-A [Salmo salar]	-0.442662	-0.835757	-0.807747	-0.435676	0.767235	-1.26344	-0.539303	-0.280302	0.438542	0.254843	0.262477	0.702813	0.46873	0.385064	0.62175	-0.485292	1	0	0
Ssa#S35689386	Syntaxin-binding protein 2 [Salmo salar]	0.219723	0.550433	0.504746	0.201107	-0.275806	-0.226243	0.350031	-0.0974173	-0.339065	-0.194275	-0.763034	0.151703	-0.239569	-0.159024	-0.439927	-0.487633	1	0	0
Ssa#GRASP209154533	Target of EGR1 protein 1 [Salmo salar]	0.405368	0.692877	0.0279525	-0.136722	-0.14454	-0.306007	0.261122	-0.0283783	-0.862699	0.00340061	-0.623993	-0.0472345	-0.475112	-0.401638	-0.56244	-0.200174	1	0	0
Omy#S19711384	TATA-box-binding protein [Salmo salar]	0.553767	0.79872	0.446592	0.048774	-0.0972134	-0.226119	-0.121542	-0.503796	-0.406688	-0.0396927	-0.404049	-0.261385	-0.340992	-0.0773458	-0.344279	-0.418284	1	0	0
Ssa#STIR38012	TBC1 domain family, member 2B [Homo sapiens]	0.0603403	0.830394	0.102954	0.465209	-0.406208	0.564354	0.0608145	0.398293	-0.594384	-0.457228	-0.427001	-0.803005	-0.384819	-0.794617	-0.264143	-0.0228235	1	0	0
Ssa#TC86200	T-box 2b [Danio rerio]	-0.575482	-0.80745	-0.678317	-0.268249	0.775471	-0.763778	-0.458823	-0.14695	0.272796	0.803807	1.12247	0.391804	0.532199	0.344907	0.374099	-0.172518	1	0	0
Ssa#GRASP209732183	T-cell immunoglobulin and mucin domain-containing protein 4 precursor [Salmo salar]	-0.572162	-0.442565	-0.418887	0.254588	-0.321122	0.102293	-0.255731	0.188402	-0.443144	-1.00841	0.840852	0.401386	0.924763	0.28652	0.444147	0.306496	1	0	0
Omy#S15341018	T-cell receptor alpha chain precursor [Oncorhynchus mykiss]	-0.27459	-0.655957	-0.299122	-0.315053	-0.26458	-0.13633	-0.107752	-0.313533	0.242447	0.165617	0.0483788	0.34058	0.364938	0.321727	0.272473	0.284749	1	0	0
Ssa#S30279733	T-complex protein 1 subunit alpha [Salmo salar]	0.423258	0.495683	0.418943	-0.0926609	0.18223	-1.4604	0.316119	0.0797376	-0.846159	-0.406137	-1.3751	-0.255408	0.00886934	0.056886	-0.68824	-0.58892	1	0	0
Ssa#CL485Contig1	T-complex protein 1 subunit gamma [Salmo salar]	0.422094	0.642638	0.000105951	-0.228026	-0.163144	-1.16158	0.337603	0.237938	-1.0791	-0.295413	-1.30532	-0.0679079	-0.146906	-0.364378	-0.447951	-0.80046	1	0	0
Ssa#GRASP223647705	Tetraspanin-3 [Salmo salar]	-0.5524	-0.333663	-0.299547	-0.285597	-0.307197	0.223338	-0.13233	0.473184	0.536399	0.160568	0.20885	0.311227	0.241047	-0.150842	0.270157	0.581669	1	0	0
Ssa#GRASP209738171	Tetraspanin-7 [Salmo salar]	-0.665894	-0.41492	-0.791462	-0.570737	0.471106	-0.396311	-0.311366	-0.0511889	0.628878	0.358605	0.511198	0.294709	0.329711	0.212406	0.707803	-0.537185	1	0	0
Ssa#GRASP221219533	Thioesterase superfamily member 2 [Salmo salar]	0.608623	0.860348	0.081204	0.00711537	-0.183993	0.0317129	0.345555	0.211913	-0.605259	-0.406749	-0.18961	-0.220829	-0.526654	-0.412334	-0.258133	0.0600266	1	0	0
Ssa#S30294149	Threonyl-tRNA synthetase, cytoplasmic [Salmo salar]	0.251226	1.02616	0.405677	0.163285	-0.0292587	-0.830272	0.241626	0.175919	-0.548786	-0.837529	-1.11481	-0.374222	-0.168358	-0.483155	-0.501253	-0.884873	1	0	0
Ssa#S35509181	thrombospondin 1 precursor [Homo sapiens]	-1.36335	-1.06148	-1.31941	-0.107045	0.79962	-1.92451	-0.571988	-1.15182	0.624788	0.614029	-0.0743003	0.819728	0.980178	1.21635	0.813254	-0.925719	1	0	0
Omy#BX912760	thrombospondin 2 precursor [Homo sapiens]	-1.17691	-0.676978	-0.96551	-0.485974	0.291806	-0.744817	-0.642532	-0.269643	1.38295	0.765231	0.325313	0.0902551	1.12415	0.375191	1.1069	-0.255983	1	0	0
Ssa#EG785855	Thymosin beta-a [Salmo salar]	0.377662	0.18747	0.696393	-0.148989	0.0213822	0.261825	0.492403	0.0163773	-0.54636	-0.358872	-1.12271	-0.313216	-0.498312	-0.146827	-0.7369	0.026715	1	0	0
Omy#S22923316	Thymosin beta-a [Salmo salar]	0.100562	0.359541	0.685314	0.1655	-0.143483	0.318353	0.141138	0.288867	-0.259598	-0.339474	-0.604547	-0.474929	-0.524967	-0.0126558	-0.339879	-0.245983	1	0	0
Ssa#S18891388	TRAF-interacting protein [Salmo salar]	0.427115	0.932655	0.176499	-0.0284674	-0.291216	0.20783	0.429251	0.402935	-0.0839278	-0.777374	-0.727667	-0.383016	-0.113831	-1.08378	-0.242838	-0.158772	1	0	0
Ssa#GRASP221219805	Transaldolase [Salmo salar]	0.510298	0.825483	0.53177	0.0286421	-0.366444	-0.0772661	0.477517	-0.276869	-0.498858	-0.443867	-1.1777	-0.741664	-0.343748	-0.380317	-0.645139	0.0893395	1	0	0
Ssa#S30276822	transcription factor 4 isoform b [Homo sapiens]	-0.580635	-0.4492	-0.0895032	-0.268039	0.449109	-0.382042	0.102297	-0.150441	0.487108	0.0198715	0.659713	0.689699	0.522771	0.476689	0.187433	0.265828	1	0	0
Ssa#GRASP221222257	Transcription factor HES-1 [Salmo salar]	-0.612499	-1.73773	-0.330222	0.0314289	0.765526	-0.285763	0.21542	-0.917716	0.438042	0.403723	-0.126776	0.932423	0.681378	0.493258	0.583383	-0.0435599	1	0	0
Ssa#GRASP209152284	Transcription factor jun-B [Salmo salar]	0.439907	0.68749	0.054305	-0.430429	-1.06708	0.000297867	0.538104	0.654847	-1.02471	-1.02516	-0.944867	-0.414933	-1.24634	-0.645336	-1.28653	-0.63943	1	0	0
Ssa#GRASP221219165	Transcriptional activator protein Pur-beta [Salmo salar]	0.369914	0.354848	0.293498	-0.33151	0.00343727	0.165421	0.297768	0.0264605	-0.49895	-0.13438	-0.111841	0.00632696	-0.532878	-0.586137	-0.592367	-0.13185	1	0	0
Ssa#S31988940	Transforming growth factor beta-1 precursor [Salmo salar]	-0.762911	-1.06372	-0.763874	-0.220217	0.284525	1.11773	-0.487707	0.313961	0.377958	1.28439	1.60543	-0.214739	0.0161337	0.0324248	0.0676448	0.248065	1	0	0
Ssa#CA041082	transforming growth factor, beta receptor III [Homo sapiens]	-0.424632	-1.07868	-0.347787	-0.0140583	0.424279	0.00348415	-0.106774	-0.315241	0.152584	0.352495	0.67362	0.63651	-0.0152747	0.380504	0.397714	0.00913378	1	0	0
Ssa#TC72388	Transforming growth factor-beta-induced protein ig-h3 [Salmo salar]	-0.649842	-0.84117	-0.86548	-1.34319	0.898526	-1.87009	-1.62276	-1.27521	0.174327	0.682322	0.96313	1.01833	0.211356	1.15797	1.16627	0.0139567	1	0	0
Ssa#GRASP221220727	Transgelin [Salmo salar]	-0.667019	-0.456046	-0.645281	-0.883032	0.89444	-1.58571	-0.0908475	-0.947463	-0.0700117	0.433768	0.404127	1.1102	-0.092847	0.845347	0.207783	-0.323979	1	0	0
Ssa#S31981946	Transgelin [Salmo salar]	-0.70071	-0.350879	-0.777851	-0.815368	0.905491	-1.48903	-0.133233	-0.936062	0.0551437	0.454762	0.400165	1.0817	-0.0304139	0.876193	0.216205	-0.489336	1	0	0
Ssa#GRASP209156007	Transient receptor potential cation channel subfamily V member 1 [Salmo salar]	-0.549397	-0.335245	-0.400463	-0.356959	0.0849546	-0.773301	-0.0788852	-0.137714	0.133669	0.330655	0.576203	0.350295	0.666342	0.948668	0.218348	-0.145273	1	0	0
Ssa#GRASP209156131	Transketolase [Salmo salar]	0.435877	0.604189	0.515905	0.131372	-0.273306	-0.373588	0.115424	0.21385	-0.0131646	-0.758927	-0.840352	-0.72812	-0.165863	-0.392706	-0.350338	-0.115803	1	0	0
Ssa#GRASP223649075	Translation initiation factor eIF-2B subunit gamma [Salmo salar]	0.460444	0.701086	0.120605	-0.0962186	-0.0813804	0.0760533	0.225353	0.229759	-0.233778	0.130844	-0.150395	-0.281203	-0.390266	-0.476667	-0.46864	-0.260998	1	0	0
Ssa#S35583312	translocase of inner mitochondrial membrane 50 homolog [Homo sapiens]	0.138027	0.63984	0.288403	0.0468332	-0.348264	0.63979	0.0354462	0.569957	-0.340165	-0.116679	-0.0105795	-0.156167	-0.310608	-0.381569	-0.203146	-0.395577	1	0	0
Ssa#GRASP221219137	Translocon-associated protein subunit alpha [Salmo salar]	-0.456111	-1.24542	-0.545102	-0.586881	0.241096	-1.18142	-0.39612	-0.464293	-0.0535837	0.947098	0.0884078	1.04277	0.894013	0.517362	0.594252	-0.59257	1	0	0
Ssa#GRASP221219497	Transmembrane emp24 domain-containing protein 3 precursor [Salmo salar]	-0.34286	-0.878702	-0.352881	-0.532271	0.462163	-1.06474	-0.154156	-0.726229	0.524019	0.265845	0.663894	0.626861	0.355412	0.759531	0.396044	-0.0418852	1	0	0
Ssa#GRASP209738531	Transmembrane protein 150 precursor [Salmo salar]	0.836564	0.555896	0.449131	0.0365012	-0.693113	0.492654	0.441226	-0.266997	-0.1273	-0.593055	-0.555428	0.172149	-0.474481	-0.260498	-0.0221436	0.176426	1	0	0
Ssa#DW542722	transmembrane protein 168 [Homo sapiens]	-0.961673	-0.821576	0.0641871	-0.124145	-0.269911	1.06743	0.0746013	0.294568	0.918558	0.873497	1.55592	-0.549472	-0.161785	0.44725	0.381205	1.2044	1	0	0
Ssa#S35670699	Transmembrane protein 186 [Salmo salar]	0.362266	0.645637	0.332285	-0.251352	-0.0906177	-0.177592	0.590664	-0.0598282	-0.461639	-0.224156	-0.490757	0.271123	-0.50628	-0.295351	-0.860498	-0.241762	1	0	0
Ssa#GRASP223647997	Transmembrane protein 33 [Salmo salar]	0.264368	0.826369	0.488979	0.137048	-0.297614	-0.657826	0.496371	-0.000356302	-0.257704	-0.37888	-0.805827	0.561301	-0.0638649	-0.0418633	-0.370005	-0.336424	1	0	0
Ssa#S31996488	Transmembrane protein 77 [Salmo salar]	-0.0909332	-0.460854	-0.479282	-0.015502	-0.0691895	-0.348	0.0978882	-0.35988	0.594905	0.501817	-0.116401	0.459222	0.951654	0.133903	0.382518	0.205279	1	0	0
Ssa#S35685287	tripartite motif-containing 16 [Homo sapiens]	0.121066	0.19853	0.394579	0.357792	0.15521	-0.0155551	-0.00038201	0.0527259	0.12822	-0.0461389	-0.757793	-0.0644946	-0.659762	-0.174864	-0.399979	-0.479701	1	0	0
Ssa#DY734332	Tripartite motif-containing protein 16 [Salmo salar]	-0.446976	-0.400365	-0.321113	-0.671618	-0.169018	-0.185105	0.125152	0.22697	0.472135	1.02182	0.199002		-0.136719	0.145356	-0.130186	0.927798	1	0	0
Ssa#GRASP209155633	TRM61 protein [Salmo salar]	0.450378	0.84761	-0.117231	0.457091	-0.0319188	-0.303216	0.230738	0.176871	-0.019105	-0.34414	-0.604939	0.131757	-0.047588	-0.453552	-0.153885	-0.371028	1	0	0
Ssa#TC76107	tRNA guanosine-2-O-methyltransferase TRM11 [Homo sapiens]	0.594953	0.352996	0.335947	-0.077332	0.0915971	-0.203267	0.374012	-0.0229297	-0.620163	-0.146061	-0.407099	-0.305328	-0.49852	-0.135342	-0.470447	-0.0978165	1	0	0
Ssa#GRASP223647761	Tropomyosin alpha-3 chain [Salmo salar]	0.308585	0.982404	0.294541	-0.127093	-0.22416	-0.232977	0.00184634	-0.361468	-0.722029	-0.535238	-0.345385	0.0679468	-0.93104	-0.607094	-1.13998	-0.181273	1	0	0
Ssa#S35590552	Tropomyosin-1 alpha chain [Salmo salar]	-0.458561	-0.619384	-1.41614	-0.919844	0.904047	-1.64812	-0.542614	-1.0916	-0.126175	-0.495793	-0.730395	-0.0854944	1.38607	1.43959	1.33277	-0.643083	1	0	0
Ssa#S30283070	Tropomyosin-1 alpha chain [Salmo salar]	-0.280454	-0.530237	-0.687175	-1.21874	0.812222	-2.39354	-0.877529	-0.0364969	0.280119	0.0828849	0.829447	0.395573	0.442581	1.12502	0.90003	-0.5356	1	0	0
Ssa#S35554388	Tropomyosin-1 alpha chain [Salmo salar]	-0.446446	-0.341966	-0.802969	-1.05683	1.00798	-2.33226	-0.905157	0.0669787	0.323302	-0.0165087	0.813507	0.391012	0.373655	1.0109	0.913264	-0.522909	1	0	0
Ssa#GRASP209733651	Troponin C, skeletal muscle [Salmo salar]	-1.16827	-2.85157	-3.38821	-3.18824	1.79332	-3.20244	-2.25832	-2.63298	-0.649706	-2.60519	-2.79684	-1.50607	2.1352	2.50066	1.44886	-0.512463	1	0	1
Ssa#GRASP223649229	Tryparedoxin [Salmo salar]	-0.408949	-0.652033	-0.235531	-0.229742	0.254436	-0.59175	-0.139528	-0.677293	1.09362	0.0736188	0.405724	0.916265	0.759942	0.295069	0.512728	-0.26437	1	0	0
Ssa#S30272201	Trypsin-1 precursor [Salmo salar]	-0.896764	-1.62432	-1.40883	-0.65023	1.06634	-1.18168	0.382163	-1.0022	0.332254	-0.397718	0.71212	0.932208	0.985357	0.733663	0.459591	0.549064	1	0	0
Omy#S15288492	tryspin [Oncorhynchus masou]	-1.01265	-1.76409	-1.10593	-0.816158	0.929793	-1.13949	0.790637	-1.11571	0.595114	-0.175863	0.293271	1.38728	1.01828	0.714925	0.336634	-0.597458	1	0	0
Ssa#GRASP221220195	Tubulin polymerization-promoting protein family member 3 [Salmo salar]	-1.32387	-1.39375	-1.2138	-0.974152	0.985954	-1.62581	-0.542521	-0.654198	0.757163	-0.179492	0.620533	0.820198	1.21004	0.604089	1.02961	-0.489605	1	0	0
Ssa#GRASP209733489	Tubulin-specific chaperone A [Salmo salar]	-0.776579	-0.614259	-0.508334	-0.955757	0.759538	0.336254	-0.381587	0.135888	-0.463385	0.932272	0.326844	-0.289449	-0.645657	0.520647	0.357385	0.54562	1	0	0
Ssa#GRASP209733821	Tumor necrosis factor-inducible protein TSG-6 precursor [Salmo salar]	-0.707175	-0.0708879	-0.791205	-0.077395	0.699248	-0.851561	-0.354355	0.121581	-0.0262092	-0.416941	0.647956	0.725306	0.110214	0.233766	0.541308	0.010195	1	0	0
Ssa#BG934357	Tumor protein p63-regulated gene 1-like protein [Salmo salar]	0.875881	0.667178	0.320394	-0.0813467	-0.325839	-1.31245	0.378497	-0.282087	-0.351514	-0.321566	-1.3222	0.170521	-0.128713	-0.0317355	-0.258121	-0.594599	1	0	0
Ssa#S18887638	Twist-related protein 2 [Salmo salar]	-1.35934	-1.45225	-1.10981	-0.349463	0.620799	-0.983318	-0.161268	-0.89609	0.538839	0.736359	0.896327	0.683123	0.606399	0.527282	0.583893	-0.668528	1	0	0
Ssa#S35580189	type I collagen alpha 2 chain [Oncorhynchus keta]	-0.884886	-1.68017	-0.849419	-0.314191	0.886936	-1.03636	-0.283347	-0.922239	0.498725	0.653045	0.796752	0.569688	0.502561	0.917707	0.861405	-0.274152	1	0	0
Ssa#S35661176	type II CAX cation/proton exchanger [Danio rerio]	-0.485213	-0.239453	-0.408267	-0.118009	0.253243	-0.8082	-0.0689184	-0.101654	0.465307	0.247087	0.245365	0.454653	0.74594	0.769401	0.493789	-0.308172	1	0	0
Ssa#S35492043	type II keratin E3 [Oncorhynchus mykiss]	-0.0400022	1.68029	1.30441	-0.702808	-0.946076	-1.07831	0.925279	-0.747976	-1.52932	-0.977173	-2.2168	-1.42249	-1.13877	-1.54797	-1.09802	-1.64411	1	0	0
Ssa#GRASP209735493	Tyrosyl-tRNA synthetase, cytoplasmic [Salmo salar]	0.144488	0.672003	0.0828752	0.106988	-0.239614	-0.308116	0.144556	0.159053	-0.207982	-0.625531	-0.596369	-0.225534	-0.594005	-0.341381	-0.425771	-0.478679	1	0	0
Ssa#S46932307	ubiquinol-cytochrome c reductase core protein 2 [Salmo salar]	0.225901	0.700441	0.403951	0.0479386	0.0452063	-0.33678	0.804735	0.565557	-0.547104	-0.438622	-1.24141	-0.138814	-0.464524	-0.185779	-0.347139	-0.487387	1	0	0
Ssa#GRASP221221699	Ubiquitin-conjugating enzyme E2 N [Salmo salar]	-0.0364416	0.86772	-0.17653	0.389973	0.0697968	-0.528667	-0.0809841	0.207931	-0.312205	-0.512209	-0.892949	-0.323724	-0.175845	-0.406228	-0.24829	-0.785482	1	0	0
Ssa#EG648297	Ubiquitin-conjugating enzyme E2 variant 1 [Salmo salar]	0.267654	0.950888	0.377565	0.247587	-0.134822	-0.470634	0.43935	-0.0686047	-0.227022	-0.193987	-0.884351	-0.115107	-0.0513967	-0.25147	-0.476593	-0.178292	1	0	0
Ssa#GRASP209155265	Ubiquitin-conjugating enzyme E2 variant 3 [Salmo salar]	0.125408	0.855693	0.225664	0.00312268	-0.098729	0.133017	0.0521841	0.191349	-0.176816	-0.356264	-0.678361	-0.398719	-0.299178	-0.373505	-0.211094	-0.559785	1	0	0
Ssa#S18871989	UDP-GlcNAc:betaGal beta-1,3-N-acetylglucosaminyltransferase 5 [Homo sapiens]	-0.352044	-0.510849	-0.621404	-0.311839	0.639034	-0.558091	-0.141908	-0.222754	0.342749	0.440316	0.136126	0.329476	0.358472	0.239719	0.557525	-0.27391	1	0	0
Omy#S15301725	UDP-glucose 4-epimerase [Oncorhynchus mykiss]	0.158171	1.24792	0.488431	-0.195439	-0.376699	-1.11781	0.224188	-0.542049	-1.26318	-0.361454	-1.21312	0.013238	-0.461118	-0.20372	-0.648724	-0.845758	1	0	0
Ssa#S18860977	UDP-glucuronosyltransferase 2A2 [Salmo salar]	0.347457	0.388102	0.406629	0.663581	-0.676848	0.0462037	-0.414752	0.907917	-0.365124	-0.275877	-1.15978	-0.236035	-0.139766	-0.415002	-0.0653085	-0.572043	1	0	0
Ssa#TC89344	UDP-glucuronosyltransferase 2A2 [Salmo salar]	-0.731026	-0.35967	-0.284445	-0.325073	0.434025	-0.298721	-0.0191891	-0.210515	0.39909	0.315247	0.176971		0.729668	0.320239	0.237778	-0.28728	1	0	0
Ssa#S35551923	UDP-N-acetylglucosamine transporter [Salmo salar]	-0.0434202	0.558043	0.408976	0.68664	0.0939698	-0.145985	0.152273	0.499737	-0.216066	-0.767101	-1.06807	-0.627989	-0.0881419	-0.633917	-0.365816	-0.640129	1	0	0
Ssa#GRASP209154635	UDP-N-acetylglucosamine transporter [Salmo salar]	-0.0682249	0.801992	0.183621	0.580559	0.00262155	-0.563242	0.241969	0.252669	0.113724	-0.994454	-0.901162	-0.674922	0.0606055	-0.263757	-0.44086	-0.789293	1	0	0
Ssa#STIR31448	Unknown	-2.53716	-2.53765	-2.62265	-2.02071	0.310809	-3.4631	-1.58945	-3.36004	0.440711	0.788293	1.5168	1.47809	0.0168883	2.06171	1.02973	-1.11062	1	0	0
Ssa#KSS4315	Unknown	0.449214	1.6401	0.13798	-0.0713926	-1.40653	-0.365723	0.276163	0.500547	-0.0423702	-1.12831	-1.9266	-1.49321	-0.225442	-1.36666	-0.471326	-1.45198	1	0	0
Ssa#KSS4693	Unknown	-0.438919	-1.50422	-0.197553	-0.846517	0.559999	-1.47774	-0.0699896	-1.01801	0.249811	1.03398	0.871938	1.24375	0.147998	1.12912	-0.227929	1.14536	1	0	0
Ssa#KSS2758	Unknown	-0.100529	-0.697714	-1.11524	-0.758494	-0.086757	0.0695109	-0.646873	0.729517	-0.669363	-0.755191	1.1498	0.496755	0.936887	-0.28652	1.18784	0.481349	1	0	0
Ssa#KSS2706	Unknown	-1.04317	-0.652451	-0.814889	-0.171082	-0.299582	-0.225444	-0.870349	-0.222365	0.947079	0.347054	1.64128	0.208041	0.555563	-0.211272	1.19023	-0.144789	1	0	0
Ssa#KSS3936	Unknown	0.498941	1.03925	-0.130043	0.5371	-0.557192	0.25866	-0.254863	0.0690499	-0.411362	-0.585795	-0.664246	-0.295091	-0.109188	-1.08404	-0.165901	-0.722839	1	0	0
Ssa#KSS3862	Unknown	0.241111	1.14652	-0.358265	0.239349	-0.202182	0.0562256	0.0104022	-0.508382	-0.462569	-0.861736	-0.296555	-0.420628	-0.723494	-0.5419	-0.544216	-0.764766	1	0	0
Ssa#KSS3460	Unknown	0.471875	1.02196	0.36107	-0.0775905	-0.337039	0.200789	0.186825	-0.171324	-0.368881	-0.961884	-1.04978	0.0427746	-0.410814	-0.811743	-0.67135	0.180576	1	0	0
Ssa#KSS276	Unknown	0.319345	1.10174	0.235384	-0.231005	-0.669179	-0.47607	-0.0776622	-0.685096	-0.350874	-0.146975	-1.22921	0.701282	-0.222636	-0.347216	-0.883361	-0.405305	1	0	0
Ssa#KSS486	Unknown	-0.496975	-0.776525	-0.464342	-0.0292789	0.252909	0.133047	-0.398667	-0.0157874	0.0584775	-0.675948	0.430282	0.503287	0.415489	0.0151745	0.473829	0.568835	1	0	0
Ssa#KSS4178	Unknown	-0.340503	-0.640634	-0.369654	-0.615729	-0.150442	-0.0202354	-0.403173	-0.158672	0.174778	0.760733	0.0532444	0.386633	0.40018	0.322141	0.303236	0.177973	1	0	0
Ssa#KSS3509	Unknown	-0.508703	0.407127	-1.01527	-0.702152	0.459457	-0.926833	-0.204524	-0.628512	0.17571	0.0831435	0.388103	0.527071	0.336781	0.444646	0.39453	0.11153	1	0	0
Ssa#KSS1880	Unknown	-0.0665969	-0.913705	-0.0560337	-0.449265	0.566607	-0.672228	-0.266469	-0.577821	0.1342	0.173776	-0.0275699	0.527309	0.351176	0.91341	0.532708	-0.218262	1	0	0
Ssa#KSS4773	Unknown	0.459158	0.880383	0.273948	0.343286	-0.303808	-0.113957	0.192645	-0.557201	-0.369302	-0.389546	-1.40359	-0.147696	-0.0689939	-0.230534	-0.634475	0.0187014	1	0	0
Ssa#KSS4847	Unknown	-0.246466	0.29429	0.860771	0.568144	-0.237138	0.0666192	0.00203252	-0.239136	-0.318311	0.502422	-0.236913	0.0437404	-0.323485	-0.176761	-0.414326	-0.337065	1	0	0
Ssa#KSS436	Unknown	0.306003	0.886105	-0.166662	0.117436	-0.332349	-0.258101	-0.0442461	0.321323	-0.201421	-0.73498	-0.980784	-0.460616	-0.183768	-0.321271	-0.19438	-0.768272	1	0	0
Ssa#KSS662	Unknown	0.288009	0.849464	-0.286826	0.193253	0.00763838	-0.743742	0.107324	0.462179	-0.337003	-0.495992	-1.02101	-0.558271	-0.263177	-0.487983	-0.260461	-0.549884	1	0	0
Ssa#CL16Contig2	Unknown	0.285113	-0.0128637	0.518684	0.0782708	0.323522	-0.345991	0.515182	-0.218719	-0.460694	-0.294273	-1.4214	-0.00418396	-0.377097	-0.203561	-0.680408	-0.435907	1	0	0
Ssa#KSSb2460	Unknown	0.35926	0.37252	0.337292	0.566264	-0.222748	0.121712	-0.161219	0.144312	-0.176654	-0.260455	-0.401748	0.391597	0.10564	-0.480535	-0.0973962	-0.424004	1	0	0
Ssa#KSS4640	Unknown	0.142596	0.239256	0.33702	0.808716	0.00843351	1.09103	-0.360174	-0.0323491	-0.204148	-0.300171	0.137359	-0.411894	-0.00901156	-0.425206	-0.187701	-0.287437	1	0	0
Ssa#KSS5162	Unknown	0.252058	0.501564	0.125806	0.470029	-0.0389779	-0.411034	0.11586	0.287212	-0.184234	-0.202213	-1.49437	0.140491	0.140728	-0.440634	-0.140002	-0.640704	1	0	0
Ssa#KSS2181	Unknown	-0.218316	-0.325756	-0.170875	-0.354991	0.319849	-0.603575	-0.0558204	-0.103384	0.311289	0.331227	-0.0469527	0.472385	0.651751	0.605218	0.126101	-0.0301912	1	0	0
Ssa#S35532923	unnamed protein product [Oncorhynchus mykiss]	0.274495	0.827267	0.246778	0.215549	-0.614164	0.166048	-0.0274228	0.029109	-0.133655	-0.220027	0.0167069	-0.254048	-0.0846173	-0.302967	-0.14325	-0.51185	1	0	0
Ssa#S30284201	vacuolar protein sorting 54 isoform 1 [Homo sapiens]	0.578281	1.03538	-0.135905	0.471613	-0.410378	-0.954737	0.319707	-0.215936	-0.651809	-0.412133	-1.03691	-0.0450002	-0.297208	-0.230114	-0.269236	-0.60726	1	0	0
Ssa#S35474150	Vacuolar protein sorting-associating protein 4B [Salmo salar]	0.342181	0.711216	0.490274	-0.0437599	-0.263582	0.00903615	0.482811	-0.143261	-0.244437	-0.485032	-1.15539	0.0145958	-0.380213	-0.32948	-0.249942	0.0344647	1	0	0
Ssa#KSS1885	valosin containing protein [Oncorhynchus mykiss]	0.381006	0.412964	0.432911	-0.0453832	0.254244	-0.870898	0.562429	0.161256	-0.815319	-0.152869	-1.28873	-0.0865049	-0.521838	-0.270807	-0.640612	-0.466216	1	0	0
Ssa#S18887152	vasoactive intestinal polypeptide receptor type 2 [Oncorhynchus mykiss]	-1.03287	-0.929019	-0.435759	-0.548766	0.447168	-0.536941	-0.194295	-0.751147	0.824219	0.526776	1.37288	0.763145	0.378326	0.29209	-0.136213	-0.287231	1	0	1
Ssa#STIR19422	vesicle amine transport protein 1 [Homo sapiens]	-0.643063	-1.67697	-0.196823	-1.13104	0.245206	0.29066	-0.697982	-0.662049	0.474929	1.61371	1.6269	0.304325	-0.62206	0.416586	0.130923	0.292677	1	0	0
Ssa#S46932440	VHSV-induced protein [Salmo salar]	-0.881186	-0.992268	-0.679048	-1.06735	-0.544712	-0.346074	0.404299	0.585851	0.214231	1.33596	-0.566128	0.923657	0.0763411	0.148612	0.0421136	0.347757	1	0	0
Ssa#KSS1846	VHSV-induced protein [Salmo salar]	-0.90238	-0.287872	-0.621734	-0.745115	-0.710432	-0.477268	0.497353	0.706275	0.484667	1.07224	-0.616537	0.443109	0.413188	0.211101	0.120715	0.524153	1	0	0
Ssa#S50837781	VHSV-induced protein-1	-0.722679	-0.739179	-1.00493	-0.808844	-0.421805	-0.202617	0.133287	0.821296	0.245964	1.13831	-0.255885	0.751088	0.0785592	-0.0614181	0.289112	0.913977	1	0	0
Ssa#S50837982	VHSV-inducible protein-3	-2.3118	-1.09373	-1.91266	-1.54413	-0.409042	-1.99875	0.716377	1.0222	1.06461	1.06261	-1.75087	1.38561	0.629006	-0.319099	-0.244109	1.32974	1	0	0
Ssa#KSS4396	VHSV-inducible protein-4	-0.515756	-0.213624	-0.915557	-0.441905	-0.335245	-0.833006	0.15585	0.619561	0.345193	0.654844	-0.74385	0.530587	0.643696	-0.0742274	-0.262651	0.218293	1	0	0
Ssa#DW563317	WD and tetratricopeptide repeats 1 [Homo sapiens]	0.468459	0.437505	0.599257	0.336026	-0.838294	0.750035	-0.00587776	0.539776	0.985551	-0.196096	0.0932925	-0.166464	-0.461774	-0.527986	-0.316667	-0.215373	1	0	0
Ssa#GRASP209154177	WD repeat-containing protein 1 [Salmo salar]	0.481568	0.136559	0.428721	0.192311	0.12976	0.0349475	0.414409	-0.367741	-0.606193	-0.344881	-0.918025	-0.144289	-0.475097	-0.56045	-0.660066	0.193753	1	0	0
Ssa#GRASP209155435	Williams-Beuren syndrome chromosomal region 16 protein homolog [Salmo salar]	0.186602	0.297124	0.126073	0.258175	-0.2363	0.316231	0.0167558	0.412233	-0.137275	-0.234867	0.756103	-0.435292	-0.829865	-0.516346	-0.375784	-0.119686	1	0	0
Ssa#S30294626	WNT1 inducible signaling pathway protein 1 isoform 2 precursor [Homo sapiens]	-1.0148	-1.70643	-0.800821	-0.401927	1.12407	-0.917616	-0.571737	-0.603135	0.999168	0.937414	1.17563	0.67113	0.102676	0.180007	0.476905	0.316719	1	0	1
Ssa#S32004877	Xaa-Pro aminopeptidase 1 [Salmo salar]	-0.886109	-0.477016	-0.419075	-0.385498	-0.0360356	-0.221212	-0.208163	-0.375576	0.247336	0.247151	1.17634	0.605037	0.539214	0.217339	0.533964	-0.408231	1	0	0
Ssa#S35661017	Xanthine dehydrogenase/oxidase [Salmo salar]	-0.825745	-0.1948	-1.07887	-0.243121	-0.0705442	-0.461241	-0.538639	0.0449606	0.811757	-0.22935	0.36391	0.257293	0.938608	0.392431	0.933318	-0.422801	1	0	0
Ssa#DW469241	zgc:110061 [Danio rerio]	-2.82837	-3.44323	-3.63845	-1.70678	0.829003	-3.28748	-1.05698	-2.53054	1.46287	0.275125	0.645092	1.7871	1.16342	0.777396	0.790318	-1.98053	1	0	0
Ssa#DY710420	zinc finger homeobox 1b [Homo sapiens]	-0.554513	-0.722276	-0.173987	-0.183212	0.749352	-0.817649	0.104821	-0.397452	-0.012889	0.63955	0.783507	0.139193	0.408981	0.885938	0.52359	-0.13795	1	0	0
Ssa#S18876527	zinc finger protein 385D [Homo sapiens]	-0.385985	-0.723142	-0.268259	-0.20396	-0.0634309	-0.253166	-0.375174	-0.0834368	1.29413	0.363257	0.453204	0.193903	0.761517	0.209017	0.483135	0.0301774	1	0	0
Ssa#S35472216	Zinc finger protein 391 [Salmo salar]	0.587725	0.404625	0.204902	0.316351	-0.041459	0.156045	0.110139	0.316389	-0.274056	-0.315363	-0.515749	-0.0371617	-0.324788	-0.389994	-0.0461193	-0.163798	1	0	0
Ssa#S35605514	zinc finger protein 423 [Homo sapiens]	-0.375092	-0.658769	-0.159902	-0.189701	0.125924	-0.908529	-0.268895	-0.633658	0.791603	0.61691	0.697321	0.298161	0.508269	0.708343	0.413346	-0.303651	1	0	0
Ssa#GRASP209155969	Zinc finger protein ZIC 1 [Salmo salar]	-0.731221	-0.953939	-0.702194	-0.0763739	0.732933	-1.02041	-0.117331	-0.466954	0.265231	0.59393	0.382698	0.532581	0.708293	0.765548	0.685644	-0.570439	1	0	0
Ssa#S30240885	zinc finger, CCHC domain containing 4 [Homo sapiens]	0.326085	1.02471	-0.0844972	0.127278	-0.0937999	-1.0389	0.302524	0.00831454	-0.510712	-0.499689	-0.720353	0.0725062	-0.372356	-0.564011	-0.598873	-0.740613	1	0	0
Ssa#S32000442	zinc finger, DHHC-type containing 2 [Homo sapiens]	-0.656748	-0.489524	-0.209698	-0.282415	0.0692283	-0.601696	0.447706	-0.347785	0.0149893	0.831174	0.217994	0.258821	0.944939	0.600562	-0.0239079	-0.115009	1	0	0
Ssa#GRASP209154591	1-acyl-sn-glycerol-3-phosphate acyltransferase eta [Salmo salar]	0.225199	-0.737029	0.402367	0.329526	0.0117998	0.733019	0.285732	0.763521	-0.144187	-0.00883782	-0.334914	-0.235752	-0.148801	-0.551285	-0.417628	-0.529351	0	1	0
Ssa#GRASP209735743	28S ribosomal protein S7, mitochondrial precursor [Salmo salar]	-0.154606	0.628927	0.382643	-0.193869	0.209538	0.177294	0.336233	0.360886	-0.607692	-0.18172	-0.665788	-0.0727237	-0.364969	-0.15993	-0.375405	-0.602063	0	1	0
Ssa#GRASP223672372	40S ribosomal protein S23 [Salmo salar]	-0.207557	0.319704	0.394883	-0.464419	0.348145	0.215013	0.581858	-0.117201	-0.39738	0.335334	-0.460502	-0.367615	-0.617625	-0.238583	-0.435864	-0.100173	0	1	0
Ssa#GRASP223649223	60 kDa heat shock protein, mitochondrial precursor [Salmo salar]	0.0379208	1.84863	-0.464961	-0.375414	-0.957378	-0.265491	0.216185	0.559765	-1.0444	-1.17482	-0.219731	-0.218765	-1.11452	-1.19599	-1.28952	-0.604985	0	1	0
Ssa#GRASP221221631	6-phosphogluconolactonase [Salmo salar]	0.170945	0.357005	0.405686	-0.336799	0.144225	0.106316	0.264106	0.459523	-0.570089	-0.116442	-0.248394	-0.322349	-0.636883	-0.203086	-0.307748	-0.484719	0	1	0
Ssa#GRASP209155091	78 kDa glucose-regulated protein [Salmo salar]	-0.551107	0.839626	-0.727619	-0.715509	0.0283714	-0.000271507	0.274348	0.475283	-0.438946	-0.25331	0.135366	0.370664	-0.994354	-0.792484	-0.563063	-1.09807	0	1	1
Ssa#GRASP209154851	Abhydrolase domain-containing protein 10, mitochondrial precursor [Salmo salar]	0.0133393	1.03003	0.275112	-0.245082	0.0886619	0.20539	0.369058	0.0429992	-0.267018	-0.219722	-0.321189	-0.359439	-0.51954	-0.415662	-0.609084	-0.129972	0	1	0
Ssa#GRASP209732699	Abhydrolase domain-containing protein 14B [Salmo salar]	-0.290619	-0.403301	0.262017	-0.158818	-0.267803	-0.231315	-0.381458	-0.866275	0.0377924	0.651186	0.447082	0.489382	0.265205	0.735023	0.204864	0.229248	0	1	0
Ssa#GRASP209154391	Abl interactor 1 [Salmo salar]	0.0112682	0.0867427	0.0913944	-0.384885	-0.745317	-0.312887	-0.211392	-0.725453	0.103891	0.58666	0.0527918	0.599546	0.350887	0.350675	0.0591466	0.412752	0	1	0
Ssa#TC69358	Abl interactor 1 [Salmo salar]	-0.00279455	0.244578	-0.189875	-0.469001	-0.764279	0.0351893	-0.178606	-0.700812	0.438694	0.403987	0.0281252	0.391172	0.44382	0.231907	0.205669	0.628923	0	1	0
Ssa#S35564079	acid sphingomyelinase-like phosphodiesterase 3A [Homo sapiens]	0.13552	-2.84614	0.721471	0.570124	0.895735	0.679501	0.572403	-0.124033	-0.522631	0.123281	-0.418517	-0.387543	-0.357515	-0.327083	-0.692094	-0.236891	0	1	0
Ssa#GRASP221222053	Actin-related protein 2/3 complex subunit 5 [Oncorhynchus mykiss]	0.147329	0.507533	-0.170965	-0.273982	0.338628	0.308338	0.0608874	0.331354	-0.472943	0.0173543	-0.0893191	-0.311207	-0.715454	-0.382556	-0.0165765	-0.457634	0	1	0
Ssa#S31995694	adenine phosphoribosyltransferase isoform a [Homo sapiens]	-0.175955	1.22891	-0.0983814	-0.683297	0.015254	0.167836	0.513845	0.43136	-0.0274181	-0.366753	-0.0786879	-0.119805	-0.619683	-0.346059	-0.000268586	-0.429036	0	1	0
Ssa#GRASP221219985	Adenylate kinase [Salmo salar]	1.19367	-0.147696	-0.331499	-0.0721558	0.18797	0.395003	-0.429475	-0.653973	0.321271	-0.381183	0.4748	0.178867	0.720896	0.354041	0.661163	0.405618	0	1	0
Ssa#S35661762	ADP-ribosylation factor guanine nucleotide factor 6 isoform b [Homo sapiens]	-0.17565	-0.832505	0.170173	0.258787	-0.322016	0.192116	-0.291028	-0.449288	1.01815	0.314832	0.291848	0.114771	0.289066	0.489421	0.478146	0.409377	0	1	0
Ssa#S30267125	Alanine aminotransferase 2-like [Salmo salar]	0.323131	-0.77447	0.204386	0.499749	0.458828	0.546546	-0.0105002	0.0498327	-0.587771	-0.50082	-0.733677	-0.207077	-0.437876	-0.495386	-0.262174	-0.222089	0	1	0
Ssa#S18892504	albumin precursor	-1.2169	-0.693401	0.356058	-0.465477	-0.995718	-0.657469	-0.574078	-0.608097	-0.964359	-0.340569	-0.50518		2.65427	0.00624173	0.0658839	3.53215	0	1	0
Ssa#GRASP209734357	aldolase B [Salmo salar]	-0.217321	-1.1397	0.213591	0.0817641	-0.609279	-0.569445	-0.21627	-0.515718	0.488809	0.138449	0.356892	0.0171075	0.332225	0.216849	0.481042	0.0433047	0	1	0
Ssa#GRASP209155905	Alpha-1,3-fucosyltransferase [Salmo salar]	-0.381408	0.0290385	-0.228853	-0.179873	-0.12186	-0.426155	-0.173276	-0.31136	0.397304	0.248595	0.149416	0.127857	0.681173	0.496443	0.236461	0.00973195	0	1	0
Ssa#S35557995	alpha-tectorin-like protein [Salmo salar]	-0.76226	1.0317	1.08309	-2.27226	-1.22011	-1.97558	-1.4507	-1.25762	0.836243	-0.0500469	-0.800791	-0.0128758	-0.73449	0.446056	0.614618	0.540065	0	1	0
Ssa#S35547190	alpha-tectorin-like protein [Salmo salar]	-0.498454	1.22193	0.796911	-1.49772	-1.34275	-1.60534	-1.1875	-0.750777	0.384205	-0.170666	-1.58892	-0.246531	-0.510932	-0.0245174	0.648993	0.234056	0	1	0
Ssa#GRASP209735709	AMBP protein precursor [Salmo salar]	-0.579809	-0.116985	0.980882	-0.237825	-0.333011	-0.0757808	-0.393956	-0.254963	-0.277498	-0.269774	0.0700653		1.20904	0.0282971	0.125651	1.11278	0	1	0
Ssa#TC72565	amylo-1, 6-glucosidase, 4-alpha-glucanotransferase isoform 1 [Homo sapiens]	0.478363	-1.47296	0.482655	0.676872	0.568986	0.498943	0.220607	0.347701	-0.827808	-0.558262	-0.234258	-0.911324	-0.0971424	-0.140142	-0.164672	-0.539006	0	1	0
Ssa#S31991446	AP-1 complex subunit sigma-3 [Salmo salar]	-0.366631	0.15305	-0.718778	-0.32092	-0.720201	-0.407625	-0.451374	-0.448716	0.0555301	0.821444	-0.257547	0.562344	0.39639	0.124181	0.894139	-0.321374	0	1	0
Ssa#S18862675	apolipoprotein A-II [Oncorhynchus mykiss]	-1.68952	-0.79137	2.17873	-1.3011	-1.70493	-1.05931	-1.66264	-0.771935	-1.94078	-1.11313	-0.607618	-1.38512	2.43683	-0.672485	0.00813221	3.10792	0	1	1
Ssa#S18855976	Apolipoprotein C-I precursor [Salmo salar]	0.153315	-1.97049	-0.170678	-0.146436	-1.97362	-0.464359	-0.554665	0.315601	-0.570084	-0.254732	-0.328482	0.562489	0.332332	0.714881	0.479529	0.763258	0	1	1
Omy#S32043708	Apolipoprotein C-I precursor [Salmo salar]	0.341496	-2.36888	0.152868	-0.261122	-2.04809	-1.76456	-0.502472	0.0679373	-0.542702	0.357559	-1.97105	1.63079	0.220758	1.2912	0.44039	0.88492	0	1	0
Ssa#DW575444	Arachidonate 5-lipoxygenase [Salmo salar]	-0.354856	-0.137908	0.172405	0.30843	-0.479847	0.219408	-0.192887	-0.668095	0.397177	0.270208	0.233185	0.42284	0.233004	0.44594	0.0197563	0.865521	0	1	0
Ssa#GRASP209738173	ARMET precursor [Salmo salar]	-0.190782	1.36804	-0.263187	-0.877326	-0.57765	-0.051423	0.374662	0.347396	-0.773492	-0.964373	-0.314287	0.394665	-1.60517	-1.08424	-1.15278	-0.866283	0	1	0
Ssa#S35534582	asparaginase-like 1 protein [Homo sapiens]	-0.115384	0.24672	-0.142744	-0.292051	0.326703	0.0307627	0.352465	0.794334	-0.788911	-0.0761047	-0.0807753	0.208273	-0.763043	-0.244997	-0.447905	-0.511501	0	1	0
Ssa#GRASP223648373	ATPase family AAA domain-containing protein 3 [Salmo salar]	-0.120704	1.52961	-0.632312	-0.223954	-0.656326	0.205562	0.366847	0.903104	-1.06475	-1.14975	-0.59002	-0.127124	-0.816964	-1.29807	-0.871788	-1.19322	0	1	0
Ssa#TC101205	ATPase, Ca++ transporting, cardiac muscle, slow twitch 2 isoform 2 [Homo sapiens]	2.44065	-3.18072	-2.91995	-0.843796	-1.02425	-2.72644	-2.77051	-2.50567	-2.82104	-3.34916	-2.09901	-2.545	-2.22988	1.77553	1.53689	0.889275	0	1	1
Ssa#GRASP209147359	ATP-binding cassette sub-family E member 1 [Salmo salar]	0.323053	0.796771	-0.573079	0.345944	0.18801	0.0446735	-0.190399	0.546131	-0.313099	-0.236318	-0.114795	-0.390102	-0.653852	-0.652824	-0.213242	-0.386689	0	1	0
Ssa#GRASP209149061	ATP-binding cassette sub-family F member 2 [Salmo salar]	-0.199251	0.71165	0.0286973	-0.297906	-0.425094	-0.15779	0.416505	0.401306	-0.612297	-0.838221	-0.204874	0.0422645	-0.600444	-0.598944	-0.927283	-0.208783	0	1	0
Ssa#CX354944	autotaxin isoform 2 preproprotein [Homo sapiens]	1.61054	-0.469285	0.130734	0.0206368	-0.38085	0.297019	0.145198	1.16346	-0.688476	-0.670893	-0.469824		-0.74908	-0.521694	-0.380161	-0.431301	0	1	0
Ssa#S35538660	basic leucine zipper and W2 domains 2 [Homo sapiens]	1.07738	-0.138117	-0.562257	0.0500676	0.159586	-0.512561	-0.40635	-0.21341	-0.0478458	-0.677472	0.337346	-0.063379	0.69352	0.776435	0.881846	-0.110685	0	1	0
Ssa#STIR13772	basic leucine zipper and W2 domains 2 [Homo sapiens]	0.284052	0.0508237	0.213643	0.0953803	0.112436	0.643823	0.163566	0.368968	-0.072227	-0.299273	-0.70625	-0.0776223	-0.10108	-0.650098	-0.334699	-0.241321	0	1	0
Ssa#GRASP209155325	B-cell lymphoma 6 protein homolog [Salmo salar]	-0.0397449	-0.440508	-0.268296	0.86811	0.918419	0.419846	0.263975	0.0343137	0.375245	-0.052983	-0.0893185	0.362594	-0.53742	-0.636719	-0.129048	-0.30994	0	1	0
Ssa#CL57Contig1	beta-2 microglobulin [Salmo salar]	0.131067	-0.545293	-0.041893	0.0314888	-0.103074	-0.527559	-0.178791	-0.341046	0.0994568	0.294236	-0.605092	0.290723	0.57705	0.451546	-0.146499	0.448382	0	1	0
Ssa#S35551267	C2orf25 homolog, mitochondrial precursor [Oncorhynchus mykiss]	0.0933324	1.06081	-0.327085	0.251722	-0.0747066	0.127865	0.0467058	0.674342	-0.50735	-0.382174	-0.594214	-0.489255	-0.690581	-1.10245	-0.0937279	-0.532863	0	1	0
Ssa#S47727708	C3orf54 homolog [Salmo salar]	-0.254387	0.00892088	-0.0766315	-0.159878	0.152719	-0.950873	0.0304561	-0.584148	0.651833	-0.167304	0.140837	0.415153	0.734103	0.574289	0.336117	0.166609	0	1	0
Ssa#GRASP209736917	Catechol O-methyltransferase [Salmo salar]	0.141733	-0.4584	-0.423219	-0.481774	-0.820058	-0.827793	-0.982681	-1.11823	1.7376	-0.4772	1.16667	1.0778	-0.557338	0.137226	0.995198	0.286712	0	1	0
Ssa#CL362Contig1	C-C motif chemokine 19 precursor [Salmo salar]	-1.31654	0.830296	-1.31332	-1.285	-0.479798	-1.09318	-0.30191	-0.189402	0.629481	0.3242	-0.893804	0.984349	0.741454	-0.0399433	0.860481	0.99093	0	1	0
Ssa#S35554502	C-C motif chemokine 20 precursor [Salmo salar]	-0.10376	1.00156	-0.640518	-0.331804	-0.656807	-0.335644	-0.531043	-0.293022	0.657022	-0.229542	-0.00120524	-0.01312	0.0481968	0.334694	0.405553	0.201839	0	1	0
Ssa#S35587578	C-C motif chemokine 20 precursor [Salmo salar]	-0.527183	0.0507225	-0.40892	0.153236	-0.692572	-0.146683	-0.336243	0.101245	0.866269	-0.146678	-0.0302721	0.436185	0.674649	0.251836	0.362848	0.238801	0	1	0
Ssa#S35689813	C-C motif chemokine 8 precursor [Salmo salar]	-0.888511	1.07229	-0.454171	-0.309743	-0.69852	-0.514296	-0.148881	-0.368773	0.37685	0.630991	0.125847	0.971397	0.638408	0.139549	0.312684	-0.281229	0	1	0
Ssa#GRASP209153609	CCAAT/enhancer binding protein alpha [Salmo salar]	-0.186592	-1.01085	0.337679	0.25858	0.0662134	-0.565201	-0.456018	-0.880063	-0.0679746	0.57036	-0.266902	0.17445	0.475686	0.082211	0.286792	0.173288	0	1	0
Ssa#S30284652	CCR4 carbon catabolite repression 4-like [Homo sapiens]	0.115604	1.32109	-0.78747	-0.598754	-0.25465	-0.177612	0.441074	0.271613	-0.42188	-1.10327	-0.106251	-0.0824874	-0.681417	-0.671521	-0.544259	-1.62056	0	1	0
Ssa#GRASP209735359	CD265 Tumor necrosis factor receptor superfamily member 5 precursor	-0.364339	0.896068	-0.900884	-0.746496	-1.03171	-0.579039	-0.615816	-0.707596	0.292764	0.377191	0.0215921	0.655382	0.221723	0.400866	0.411821	-0.249619	0	1	0
Ssa#S31823511	CD83 [Salmo salar]	-0.552055	-0.10109	-0.279756	0.00295817	-0.691429	-0.63272	-0.183579	-0.0952606	0.718008	0.288623	-0.228363		0.446391	0.433501	0.393869	0.0729476	0	1	0
Ssa#GRASP209154035	CDGSH iron sulfur domain-containing protein 1 [Salmo salar]	-0.458733	0.340771	-0.422683	-0.442236	-0.0889719	-0.282209	0.51934	0.576719	-1.0704	-0.0533033	-0.539826	0.0501547	-0.651278	-0.915126	-0.599903	-0.207102	0	1	0
Ssa#GRASP223648269	Cleavage and polyadenylation specificity factor subunit 2 [Salmo salar]	0.073617	0.49674	0.17055	-0.145589	0.103177	0.326331	0.383948	0.0454762	-0.641203	-0.262866	-0.458121	0.059221	-0.433342	-0.595078	-0.494092	-0.0318976	0	1	0
Ssa#S48404313	Coagulation factor X precursor [Salmo salar]	-0.0819609	0.277642	-0.585813	-0.267983	-0.708587	-0.568456	-0.109613	-0.603764	0.585149	0.15819	-0.237747	0.455129	0.535348	0.334897	0.451251	-0.162576	0	1	0
Ssa#S35661836	Collagen alpha-1XIV chain precursor [Salmo salar]	0.176712	-0.109911	0.209098	0.387813	0.258839	0.404919	0.194266	0.315524	-0.114355	-0.31976	-0.599311	-0.143817	-0.672786	-0.512078	-0.442693	0.242616	0	1	0
Ssa#GRASP221219377	COMM domain-containing protein 10 [Oncorhynchus mykiss]	-0.147474	0.724439	0.0117712	0.28646	-0.0131816	0.407042	-0.0558177	0.490148	-0.350849	0.110125	-0.307752	-0.360754	-0.380952	-0.512783	0.0420693	-0.89275	0	1	0
Ssa#GRASP209733833	Complement component 1 Q subcomponent-binding protein, mitochondrial precursor [Salmo salar]	-0.16484	1.53878	-0.735693	-0.602147	-0.413562	-0.787974	0.199943	0.516059	-1.24065	-0.969672	-0.839463	0.0541628	-1.11113	-0.852249	-0.81067	-0.972768	0	1	0
Ssa#GRASP209147493	Complement component C7 [Salmo salar]	0.582357	-1.11334	0.0935575	0.822455	-0.0118893	0.109271	0.368435	1.25595	-1.06248	-1.14816	-1.17133	-1.42028	-0.472875	-0.73279	-0.306133	-1.59812	0	1	0
Ssa#GRASP221219587	COP9 signalosome complex subunit 8 [Salmo salar]	-0.0582113	-1.11837	0.720536	-0.336155	-0.397361	-0.0975045	-0.152543	-0.221512	0.643104	-0.0390901	-0.0632957	0.0545107	0.3655	0.761978	0.292218	0.708436	0	1	0
Omy#S15294018	Cornifelin homolog A [Salmo salar]	0.312791	-0.570889	0.326544	-0.262552	-0.713058	-0.39913	0.00722685	-0.89747	0.726921	0.56072	-1.0033	0.605719	0.0116926	0.766823	0.244526	0.531328	0	1	0
Ssa#EL697718	creatine kinase-1 [Salmo salar]	1.38298	-0.709979	-0.95123	-0.633427	0.795031	-0.779269	-0.703573	-0.497057	-0.584396	-0.843666	-0.895099	-0.335948	1.17348	1.40943	0.99984	0.268704	0	1	1
Ssa#EL697684	creatine kinase-1 [Salmo salar]	0.715098	-0.296376	-0.347203	-0.122629	0.413406	-0.148386	-0.449237	0.0602022	-0.0228925	-0.401308	0.153522	-0.468069	0.364771	1.18778	0.578464	0.410323	0	1	1
Ssa#TC89785	creatine kinase-3 [Salmo salar]	2.74985	-4.09248	-4.15455	-1.53706	-0.326047	-3.98714	-3.88275	-3.49358	-2.99104	-4.39268	-3.59246	-3.6198	-0.528136	2.16894	1.70768	1.82099	0	1	1
Ssa#S46932231	creatine kinase-3 [Salmo salar]	2.2875	-3.58205	-3.80777	-1.22858	-0.390944	-2.75286	-3.46953	-2.70559	-2.52462	-3.31664	-2.26822	-3.01117	-0.403855	1.62435	1.74823	1.33776	0	1	1
Ssa#EL698134	creatine kinase-3 [Salmo salar]	1.6941	-0.839843	-0.702089	-0.648244	0.351923	-1.00824	-0.545726	-0.736481	-0.558583	-0.892518	-0.460205		0.20768	1.6955	1.07531	0.410096	0	1	1
Ssa#S48405006	Cryptochrome-1 [Salmo salar]	0.474595	-0.797185	0.45658	0.483791	0.334611	0.468829	0.227235	0.220567	-0.0407584	-0.447667	-0.218397	-0.346526	-0.424842	-0.73853	-0.514884	0.0420604	0	1	0
Ssa#GRASP209156225	CTP synthase 1 [Salmo salar]	-0.179156	1.51252	-0.569827	-0.324461	-0.618211	0.256658	0.181737	0.674516	-0.753124	-0.857761	-0.00416692	-1.06144	-0.885766	-1.02993	-1.1146	-0.914192	0	1	0
Ssa#GRASP221222135	Cyclin-dependent kinase 4 inhibitor B [Salmo salar]	-0.304461	1.3503	-0.363902	-0.62222	-1.06105	-0.220056	-0.41764	-0.91053	0.202374	0.45675	-1.02541	0.645844	0.03886	0.277914	0.356835	-0.287757	0	1	0
Ssa#GRASP221221259	Cytochrome b-c1 complex subunit 6, mitochondrial precursor [Salmo salar]	-0.166988	0.699159	0.306603	-0.167309	0.00300364	0.126886	0.635071	0.265715	-0.789251	-0.114931	-0.848334	-0.472444	-0.468301	-0.839334	-0.375682	0.179582	0	1	0
Ssa#GRASP209737353	Cytochrome c oxidase subunit 4 isoform 2, mitochondrial precursor [Salmo salar]	1.42174	-2.77051	-1.51391	-1.6104	0.71562	-3.30538	-1.37665	-2.17856	-0.548214	-0.487487	-1.67435	0.386284	-0.0240054	2.25013	1.13367	1.15925	0	1	1
Ssa#S35700248	Cytochrome P450 24A1, mitochondrial precursor [Salmo salar]	0.463475	-1.36634	0.830049	-0.273751	0.114519	-0.208488	-0.219337	-0.231914	0.558876	-0.686777	-0.0150819	-0.13133	0.618596	0.375419	0.220994	0.826355	0	1	0
Ssa#S35600121	cytokine receptor common gamma chain [Oncorhynchus mykiss]	0.0303322	-0.106554	-0.220159	0.0214559	-0.333335	-0.460852	-0.0985788	-0.428907	0.537306	0.281658	0.260117	0.108876	0.590514	0.703309	0.320013	0.137299	0	1	0
Ssa#GRASP209736373	Cytosolic sulfotransferase 3 [Salmo salar]	-0.85762	1.15508	-1.03813	-1.253	-1.30084	0.124716	-1.208	-1.27505	0.817993	-0.402851	0.675526	0.578997	0.954386	0.53517	0.902258	-0.115986	0	1	0
Ssa#S31992342	DEAD (Asp-Glu-Ala-Asp) box polypeptide 23 [Homo sapiens]	-0.259938	-0.136285	0.331346	-0.00391354	0.400388	0.333626	1.35766	0.218804	-0.496913	0.612351	-0.0640749	-0.0768587	-0.728212	0.225762	-0.0482466	-0.429423	0	1	0
Ssa#GRASP209736379	Dehydrogenase/reductase SDR family member 12 [Salmo salar]	0.0570088	0.246515	0.36291	0.208959	0.281803	0.373016	0.174405	0.226856	0.263818	-0.423487	-0.48558	-0.242367	-0.388087	-0.569127	-0.118352	-0.285965	0	1	0
Ssa#GRASP209731321	Derlin-2 [Salmo salar]	0.83712	-0.42506	0.0204261	-1.18236	0.232898	-1.16432	-0.903441	-0.459976	0.319922	-0.834241	-0.492934	-0.126708	1.27367	1.05404	0.563606	-0.201528	0	1	0
Ssa#S47727988	Developmentally-regulated GTP-binding protein 1 [Salmo salar]	-0.0911434	0.023272	0.0281233	0.00239037	0.238213	0.027119	0.28701	0.339197	-0.349176	-1.0186	-0.209642	0.525201	-0.785121	-0.37482	-0.219824	-0.583328	0	1	0
Ssa#GRASP221219191	Developmentally-regulated GTP-binding protein 1 [Salmo salar]	-0.159855	0.97514	-0.142127	-0.437302	-0.141313	-0.132985	0.514942	0.208057	-0.569563	-0.141481	-0.803973	0.368951	-0.57835	-0.478534	-0.82912	-0.485325	0	1	0
Ssa#S30268471	Developmentally-regulated GTP-binding protein 1 [Salmo salar]	-0.0990154	0.863865	-0.170863	-0.620765	-0.216093	-0.157661	0.397193	0.233594	-0.340757	-0.356423	-0.485783	-0.118316	-0.610149	-0.504104	-0.747568	-0.382527	0	1	0
Ssa#S47625176	Dihydropyrimidinase-related protein 5 [Salmo salar]	0.982981	0.960077	-0.341084	-0.426608	-0.395121	0.315404	0.419017	0.183067	-1.07471	-0.245197	-0.318761		-1.21551	-0.519374	-0.649398	-0.405207	0	1	0
Ssa#S18866366	DNA directed RNA polymerase II polypeptide A [Homo sapiens]	-0.141773	0.581086	-0.721965	-0.167817	0.011516	-0.474729	-0.532379	-0.252636	0.534863	-0.305584	0.410031	0.538051	0.681937	0.333541	0.491924	0.0704428	0	1	0
Ssa#GRASP221221503	DNA-directed DNA polymerase epsilon 3 [Salmo salar]	0.0917945	1.59046	-0.183272	-0.724599	-0.422245	-0.188654	0.450092	-0.110927	-1.34894	-0.0749483	-0.656546	-0.494505	-1.00185	-1.03487	-0.654469	-0.302427	0	1	0
Ssa#TC101974	DNA-directed RNA polymerases I, II, and III subunit RPABC4 [Salmo salar]	-0.382016	0.954273	-0.270935	0.407352	-0.301039	0.595781	0.205504	0.427719	-0.407116	-0.11036	-0.305957	-0.0828281	-0.439081	-0.392235	-0.405915	-0.892457	0	1	0
Ssa#S35508926	DNA-directed RNA polymerases I, II, and III subunit RPABC4 [Salmo salar]	-0.42235	1.23403	-0.31997	-0.0296444	-0.292223	0.748692	0.158407	0.401975	0.0360453	-0.282215	-0.338655	-0.270953	-0.266219	-0.636737	-0.083247	-0.865503	0	1	0
Ssa#S50699872	DnaJ homolog subfamily A member 2 [Salmo salar]	-0.0978424	0.835689	-0.219709	-0.229957	-0.0221446	-0.382019	0.346439	0.272179	-0.562533	-0.49044	-0.722966	0.0779067	-0.539006	-0.387281	-0.685174	-0.659693	0	1	0
Ssa#GRASP209154661	DnaJ homolog subfamily B member 6 [Salmo salar]	-0.070035	0.398235	-0.0833602	0.169207	0.353236	0.524782	0.192259	0.533341	-0.234658	-0.297439	-0.130567	-0.402459	-0.059985	-0.55365	0.104437	-0.368898	0	1	0
Ssa#GRASP209156215	DnaJ homolog subfamily C member 3 [Salmo salar]	-0.812432	0.309605	-0.483465	-0.451682	-0.178807	-0.214009	0.527795	1.00334	-0.104923	-0.274539	-0.172375	1.01301	-0.596765	-0.347355	-0.54749	-0.955767	0	1	0
Ssa#S34818514	dsRNA activated Z-DNA binding protein kinase [Salmo salar]	-0.0395816	0.659674	0.0900745	-0.332894	-0.109773	0.251853	0.44141	-0.0276204	-0.623577	0.213749	-0.677008	0.394461	-0.720748	-0.417883	-0.865592	0.00331742	0	1	0
Ssa#S46933884	eEF1A2 binding protein-like [Salmo salar]	1.32193	-0.681951	-0.843202	-0.482796	-1.02405	-0.623163	-0.334742	-0.208884	-0.637079	-0.78213	-0.561462		2.02852	1.14326	0.727172	-0.330077	0	1	1
Ssa#S35559150	Electron transfer flavoprotein subunit alpha, mitochondrial precursor [Salmo salar]	0.90055	-0.479888	-0.24331	0.143994	0.199531	-0.591426	-0.119167	-0.417493	0.534021	0.0552245	0.154755	0.14008	0.141597	0.670162	0.493128	0.231942	0	1	0
Omy#BX073257	Eukaryotic peptide chain release factor GTP-binding subunit ERF3B [Salmo salar]	-0.275521	-0.495351	0.622088	0.0279104	0.500748	0.433773	0.687801	0.63117	-0.245468	0.300756	0.158713	0.181433	-0.643167	0.502885	0.0467117	-0.404532	0	1	0
Ssa#GRASP209154829	Eukaryotic translation initiation factor 2 subunit 1 [Salmo salar]	0.336639	1.11489	-0.547121	-0.102793	0.100926	-0.495676	0.153899	0.339745	-0.951299	-0.280357	-0.525259	-0.288566	-0.875709	-0.632473	-0.516365	-0.446344	0	1	0
Ssa#TC75904	Eukaryotic translation initiation factor 4 gamma 1 [Salmo salar]	-0.206789	-0.15269	-0.242167	-0.0415883	0.276307	0.635786	-0.0580827	0.292418	-0.305569	0.251839	0.248638	-0.122236	-0.248813	-0.264724	-0.133603	-0.700877	0	1	0
Ssa#GRASP221221405	Exosome complex exonuclease RRP45 [Salmo salar]	-0.235951	0.13105	-0.0864824	-0.11666	0.224158	0.684731	-0.0220175	0.436265	-0.500714	0.0594751	0.200359	-0.284133	-0.524032	-0.190535	-0.0320382	-0.396721	0	1	0
Ssa#DW005858	Fatty acid-binding protein, brain [Salmo salar]	-0.35111	-1.68313	-0.145835	0.126224	-0.0642632	-0.413046	-0.62668	0.0350433	0.183313	-0.107383	0.0308996	0.244358	-0.0316695	0.695023	0.488921	1.35111	0	1	0
Omy#CA368785	Fc fragment of IG binding protein	-0.75316	0.674465	0.44909	-0.43521	-0.731804	-0.0368096	-0.50339	-0.546745	0.742269	0.0515605	0.520664	-0.0356021	-0.0673726	0.231152	0.3887	0.988433	0	1	0
Ssa#GRASP209155093	Fermitin family homolog 3 [Salmo salar]	0.0104413	0.289886	-0.140092	-0.633707	-0.710126	0.0963921	-0.0719853	-0.197024	0.547395	0.184363	0.0319819	0.458412	0.425284	0.30638	0.0325018	0.929915	0	1	0
Ssa#GRASP223672594	Ferritin, heavy subunit [Salmo salar]	0.188855	-1.40725	0.527684	0.721457	0.0321291	0.450989	0.458444	0.51662	-0.0505544	-0.332548	0.150365	-0.590607	-0.212008	-1.13092	-0.510699	0.18766	0	1	0
Ssa#TC97349	fibroblast growth factor 18 precursor [Homo sapiens]	0.193171	0.371061	0.0332864	-0.0965359	-0.118287	0.47249	0.354773	0.766501	-0.339098	-0.306961	-0.22103	-0.307725	-0.224411	-0.402365	-0.287925	-0.155161	0	1	0
Ssa#S31989579	fucosyltransferase 8 isoform a [Homo sapiens]	-0.000377372	-0.226943	-0.57221	-0.100103	-0.218757	-0.128378	-0.535823	-0.247025	0.766155	0.352331	1.16108	0.180276	0.207722	0.348576	0.633022	0.1051	0	1	0
Ssa#S35534306	FXYD domain containing ion transport regulator 5a [Salmo salar]	-0.603178	0.714326	-0.44931	0.106931	-0.0727632	0.370765	-0.124093	0.615902	-0.382957	-0.0222153	0.4336	0.729743	-0.609427	-0.584601	-0.295444	-0.318446	0	1	1
Ssa#GRASP209155213	Gap junction beta-6 protein [Salmo salar]	-0.0881353	0.0175799	-0.10568	-0.544241	-0.586436	-0.943309	-0.270792	-0.0464315	0.0195446	-0.40196	-0.595044	0.750735	2.00644	0.553896	0.0727176	0.260166	0	1	0
Ssa#S18835622	Gastrotropin [Salmo salar]	-1.66733	-0.822301	2.04535	-0.820273	-1.13237	-0.731578	-1.06075	-0.589916	-1.65649	-0.826283	-0.371935	-0.994591	2.26743	-0.26416	-0.095696	2.89094	0	1	1
Ssa#S35595103	Gastrula zinc finger protein XLCGF57.1 [Oncorhynchus mykiss]	0.0740165	0.0256066	0.105359	-0.0154847	0.629682	0.77454	0.199052	-0.0519469	-0.486006	0.396494	0.778141	-0.0320782	-0.89031	-0.416861	-0.292007	-0.158091	0	1	0
Ssa#S35537766	Gastrula zinc finger protein XLCGF57.1 [Oncorhynchus mykiss]	-0.671573	-0.460355	-0.25719	0.428861	-0.0374413	-0.376844	-0.276784	-0.405458	0.871917	0.095332	1.3878	0.299242	0.66462	0.000285488	0.837362	-0.0695309	0	1	0
Ssa#S31963968	Gelsolin [Salmo salar]	-0.373444	1.02706	-0.32292	-0.924561	-0.369208	-1.31753	-0.549372	-0.23046	0.464858	-0.595363	-0.442492	0.310541	0.735534	0.500631	0.644686	-0.499759	0	1	0
Ssa#TC72633	Gelsolin precursor [Salmo salar]	0.169417	-1.23638	0.292904	0.029066	0.225996	-0.705745	-0.294673	-0.776347	0.340786	0.133981	-0.406678	0.323805	0.330185	0.782647	0.182886	0.623795	0	1	0
Ssa#GRASP209147952	Globoside alpha-1,3-N-acetylgalactosaminyltransferase 1 [Salmo salar]	-0.125649	-0.584642	0.312197	0.375904	-0.382251	0.0192806	-0.628006	-0.467711	0.224803	0.43612	-0.00776647	-0.548311	0.368572	0.491476	-0.142189	0.532811	0	1	0
Ssa#S30269953	Glycogen phosphorylase, brain form [Salmo salar]	0.176829	-0.0278282	0.411822	-0.15657	0.0753704	0.0515833	0.708004	0.520213	-0.14363	-0.200095	-0.365252		-0.102263	-0.349159	-0.637635	0.0152879	0	1	0
Ssa#S18870968	Glycogen phosphorylase, muscle form [Salmo salar]	0.022437	-0.607431	0.206601	0.13719	-0.0231169	-0.102913	0.433085	0.953634	-0.113613	-0.430877	-1.01966	-0.267487	-0.114079	-0.615792	-0.977021	-0.786416	0	1	0
Ssa#GRASP223648327	Granulins precursor [Salmo salar]	-0.0490782	0.220039	0.1634	-0.30132	-0.85308	-0.715911	-0.0467436	-0.249338	0.19448	0.248246	-0.552626	0.411131	0.249589	0.349003	-0.10351	0.21738	0	1	0
Ssa#GRASP209156017	GRINL1B [Salmo salar]	0.123721	0.757279	-0.481536	0.0187164	-0.296811	0.392572	-0.00207074	0.428734	-0.382105	-0.179983	-0.0287366	0.150685	-0.529206	-0.581877	-0.118272	-0.722993	0	1	0
Ssa#GRASP221221871	GTP cyclohydrolase 1 feedback regulatory protein [Salmo salar]	-0.37874	-0.551609	-0.186542	0.522844	0.109891	-0.0961218	-0.42712	-1.2211	0.467752	0.278398	0.442349	0.0139934	0.49286	0.312273	0.697282	0.10004	0	1	0
Ssa#S18886128	guanine nucleotide binding protein-like 3 isoform 2 [Homo sapiens]	-0.349005	1.14403	-0.614788	-0.474039	-0.159504	-0.101053	0.126356	0.500904	-0.691074	-0.392287	-0.200655	0.0901566	-0.738317	-0.565505	-0.451231	-0.625104	0	1	0
Ssa#GRASP209731949	H/ACA ribonucleoprotein complex subunit 2-like protein [Salmo salar]	0.280609	0.589725	-1.13316	0.0792504	0.0180214	-0.104983	0.339025	0.264321	-1.20489	0.119119	-0.241623	0.139459	-0.276163	-0.940677	-0.484569	-0.242834	0	1	0
Ssa#S30240093	Heat shock 70 kDa protein 4 [Salmo salar]	0.0142376	1.03841	-0.342173	0.0455711	-0.0734625	-0.021976	0.15866	0.534779	-0.449475	-0.0139778	-0.288811	-0.068881	-0.456211	-0.543048	-0.300108	-0.479338	0	1	0
Ssa#STIR39740	Hemagglutinin/amebocyte aggregation factor precursor [Salmo salar]	-0.0490351	-0.617026	0.288678	-0.216149	0.14746	-0.310701	-0.495083	-0.490868	0.330726	0.211509	1.02982	0.34709	0.458291	0.384167	0.60335	0.113736	0	1	0
Ssa#S35545369	Hermansky-Pudlak syndrome 3 protein [Homo sapiens]	0.391884	-0.738795	0.476487	-0.58833	-0.641861	-0.373972	0.157242	-0.838746	0.293733	0.623681	-0.614785	0.0297474	0.929886	0.596064	0.321337	0.189679	0	1	0
Ssa#GRASP209149641	Heterogeneous nuclear ribonucleoprotein H3 [Salmo salar]	-0.0100278	0.52331	0.00514918	-0.0330832	-0.0898726	0.475975	0.465874	0.0874277	-0.451972	0.14449	-0.405285	0.21566	-0.40611	-0.378272	-0.510114	-0.22523	0	1	0
Omy#S34422151	hexokinase 2 [Homo sapiens]	-0.0619347	1.17491	-0.14329	-0.282523	-0.370543	0.417938	0.0798931	0.507545	-0.70047	-0.542412	-0.452453	-0.220733	-0.519159	-0.817843	-0.415347	-0.426639	0	1	0
Ssa#GRASP209154477	Histone deacetylase 2 [Salmo salar]	0.171557	0.239886	-0.0977112	0.122424	-0.18532	0.901936	0.0784204	0.236381	-0.84863	0.790584	1.07241	0.0199324	-0.552512	-0.692144	-0.495767	0.0234876	0	1	0
Ssa#S30272003	homeodomain leucine zipper [Danio rerio]	0.268477	0.41689	0.502054	-0.376545	0.0373143	0.43764	0.416383	0.238024	-0.301551	-0.460688	-0.240943	-0.362539	-0.368918	-0.546431	-0.140351	-0.391328	0	1	0
Ssa#TC104346	hypothetical protein [Danio rerio]	1.03002	-0.587228	-0.112568	-0.311773	0.611082	-0.529711	-0.497398	-0.504143	-0.322583	-0.475393	-0.398441		0.464577	1.80246	0.935488	0.615446	0	1	1
Ssa#S35529533	hypothetical protein [Danio rerio]	1.128	-0.619076	-0.441397	-0.42348	0.618543	-0.662422	-0.343355	-0.60339	-0.168908	-0.424548	-0.557617		0.440163	1.81373	0.889753	0.445105	0	1	1
Ssa#S35593608	hypothetical protein [Danio rerio]	0.0527984	-0.834123	0.300865	0.358994	0.150504	0.0758449	0.561342	0.33665	-0.383237	0.488011	-1.13886	0.446848	-0.118881	-0.386752	-0.543868	-0.859597	0	1	0
Ssa#S30285074	hypothetical protein [Danio rerio]	0.194506	0.811145	-0.0736552	-0.467765	-0.0375892	-0.0487663	0.570672	-0.0342994	-0.883145	0.508541	-0.243595	0.349178	-0.86294	-0.208839	-0.541702	-0.775147	0	1	0
Ssa#TC95679	hypothetical protein [Danio rerio]	-0.0857362	-0.323874	-0.28733	-0.0637087	-0.364016	-0.323583	-0.326782	-0.364869	0.541392	0.2372	-0.207018		0.661808	0.37574	0.0886088	0.206448	0	1	0
Ssa#S46933943	hypothetical protein [Salmo salar]	0.285328	-0.719396	0.223744	0.313533	0.349348	0.172421	0.132706	1.13634	-0.355832	-0.403685	-0.618267	-0.568569	-0.392956	-0.396133	-0.529231	0.150294	0	1	0
Ssa#CK894935	hypothetical protein LOC560271 [Danio rerio]	-0.226147	-1.55169	0.642637	0.191298	0.191716	1.20054	-0.00229363	0.630677	-0.860897	-0.280928	0.364614	-0.460536	-1.03649	-0.176319	-0.251429	-0.529139	0	1	0
Omy#S18155593	hypothetical protein LOC570244 [Danio rerio] Similat to natriuretic peptide-4	1.00942	-1.98121	0.702095	1.27352	1.41127	-0.33224	0.489513	-0.594891	-1.20755	0.998714	-1.50524	-2.39804	-2.09688	-1.71918	-0.432978	-1.84581	0	1	0
Ssa#TC105115	Hypoxia up-regulated protein 1 precursor [Salmo salar]	-0.350415	0.828301	-0.188044	0.0907314	-0.0577285	0.707713	0.788188	1.00704	0.113078	-0.266376	0.117096	0.143109	-0.58824	-0.42482	-0.445853	-0.217821	0	1	0
Ssa#GRASP209738405	Ig kappa chain V-IV region JI precursor [Salmo salar]	-0.020751	-0.937935	-0.00457324	-0.10016	-0.218959	-0.919558	-0.159417	-0.0227263	1.12315	0.086313	-1.02484	0.760231	1.08307	0.0554842	0.183519	0.94479	0	1	0
Ssa#GRASP209736843	Immediate early response gene 5 protein [Salmo salar]	-0.436375	0.741688	-0.131495	-0.386537	-0.409814	-0.237649	0.689572	0.348856	-0.36607	-0.216782	-0.805544	-0.25798	-0.526122	-0.413149	-0.718273	-0.640662	0	1	0
Ssa#GRASP223647697	Influenza virus NS1A-binding protein homolog A [Salmo salar]	-0.0419568	-0.886306	0.332863	0.177407	0.103303	0.179954	0.474644	0.794993	-0.152639	-0.69322	-0.523178	-0.0588837	-0.00946063	-0.172151	-0.588683	-0.400211	0	1	0
Ssa#S48415723	Influenza virus NS1A-binding protein homolog A [Salmo salar]	0.0808894	-0.0988447	0.393451	0.0385013	-0.0902992	0.339777	0.588314	0.787857	-0.362324	-0.206836	-0.143808	-0.446917	-0.0609858	-0.23895	-0.34327	-0.208488	0	1	0
Ssa#GRASP223647461	Integrin beta-2 [Salmo salar]	-0.0833895	0.419294	-0.458404	-0.236281	-0.738038	-0.817078	0.0316207	-0.257368	0.498021	0.148605	-0.638513	0.5823	0.591078	0.757219	0.179093	0.239584	0	1	0
Ssa#TC100753	Interferon-induced 35 kDa protein homolog [Salmo salar]	-0.36309	-0.27434	-0.110768	-0.392724	-0.647784	-0.558524	0.0973892	-0.559204	0.084097	0.532842	-0.639707	0.506474	0.198197	0.442828	-0.0165504	0.243896	0	1	0
Ssa#S35583165	Interferon-induced guanylate-binding protein 1 [Salmo salar]	0.0239665	-1.21086	0.198142	0.314179	-1.088	0.215486	-0.524994	-0.688219	0.40655	-0.120071	0.0977024	0.608934	0.00633148	0.917848	0.520264	0.387591	0	1	0
Ssa#GRASP223647953	Interleukin-10 receptor beta chain precursor [Salmo salar]	-0.331696	0.00762389	-0.248663	-0.777962	0.397956	-0.0909835	0.407919	0.703466	0.0605926	0.302973	-0.509408	0.601403	-0.577252	-0.4046	-0.55716	0.159142	0	1	0
Omy#S22610346	interleukin-11 [Oncorhynchus mykiss]	-0.154814	1.1748	-0.232902	-0.896409	-0.907865	-0.027341	1.05604	1.41406	-1.37268	-1.24221	-0.436534	0.0398538	-1.45552	-1.03869	-1.0832	-0.723286	0	1	0
Ssa#S30242269	intestinal cell kinase [Homo sapiens]	0.424644	-0.738265	0.320676	0.216047	-0.559379	-0.367568	-0.52145	-0.182568	0.792743	0.0460194	0.340063	0.281229	0.488639	0.835795	0.272378	-0.29912	0	1	0
Ssa#GRASP209731903	Isochorismatase domain-containing protein 2, mitochondrial precursor [Salmo salar]	0.203694	-0.542716	0.405162	-0.142987	-0.408137	-0.246343	0.135263	-0.78266	0.128271	0.484953	0.101125	0.222269	0.192783	0.484269	0.00120193	0.550556	0	1	0
Ssa#GRASP223672856	Isocitrate dehydrogenase, mitochondrial precursor [Salmo salar]	1.09768	-0.374149	-0.817448	-0.646685	0.534626	-1.87812	-0.600567	-0.770028	-0.100849	-0.370357	0.0550229	-0.137923	0.061969	1.16352	1.34604	0.400301	0	1	1
Ssa#S35553677	Isopentenyl-diphosphate delta-isomerase 1 [Oncorhynchus mykiss]	-0.175811	1.54551	-0.0454658	-0.120804	-0.241788	0.134045	0.0548506	-0.0669655	-0.568504	-1.08002	-0.557876	-0.558821	-0.714246	-0.855537	-0.495445	-0.44506	0	1	0
Ssa#GRASP209154529	Isovaleryl-CoA dehydrogenase, mitochondrial precursor [Salmo salar]	0.290792	-0.19946	-0.0846135	0.47959	0.381433	0.100409	-0.000998933	0.391501	-0.441587	0.426294	-0.0744632	0.0511441	-0.717343	-0.285825	0.0778046	-0.617551	0	1	0
Ssa#GRASP209736147	Kelch repeat and BTB domain-containing protein 10 [Salmo salar]	0.903911	-0.623429	-0.395931	-0.102806	0.302925	-0.474973	-0.656515	-0.716972	-0.116181	-0.17883	-0.236569		1.02224	1.41525	1.03927	0.134326	0	1	1
Ssa#GRASP209154567	Kelch-like protein 13 [Salmo salar]	0.234929	-0.422849	0.120666	-0.388148	-0.38287	-0.937493	-0.0594026	-0.681351	0.143766	0.482653	-0.652002	0.741709	0.563325	0.80269	0.240785	0.119598	0	1	0
Ssa#S35552677	laminin, beta 4 [Danio rerio]	-0.0836517	-1.05675	0.375894	0.0689007	0.254639	0.66143	0.214917	0.504176	-0.218352	0.0318685	0.239454	-0.740525	-0.0832334	-0.585903	-0.0371645	-0.344712	0	1	0
Ssa#GRASP209155217	Leucine-rich glioma-inactivated protein 1 precursor [Salmo salar]	0.491802	-1.28295	0.516324	0.348272	0.241958	0.873399	0.363539	0.752008	-0.988758	-0.258367	-1.11884	-0.620106	-0.426975	-0.660523	-0.551726	-0.459885	0	1	0
Ssa#DY696441	Leucine-rich repeat-containing protein 1 [Salmo salar]	-0.195043	-0.197273	0.494526	0.410244	-0.0433056	0.640567	0.0654719	0.625102	-0.266577	0.207761	-0.40201	0.0291516	-0.652442	-0.174682	-0.447774	-0.15355	0	1	0
Omy#S15335136	Leucine-rich repeat-containing protein 8D [Salmo salar]	0.281942	-0.207518	0.430848	0.337898	-0.010168	1.09186	0.401837	0.594427	-0.168899	-0.0598507	0.0787414	-0.428009	-0.518666	-0.49885	-0.473607	0.0345198	0	1	0
Ssa#TC112822	leucine-rich repeats and immunoglobulin-like domains 2 [Homo sapiens]	0.100106	-1.49521	0.456454	-0.461378	0.16606	-0.565928	-0.225245	-0.589865	0.306951	0.860818	0.34485	0.260146	0.32057	0.622948	0.0913988	0.890447	0	1	0
Ssa#S35660589	Leukocyte common antigen precursor [Salmo salar]	-0.284665	0.142806	-0.383253	-0.208536	-0.515368	-0.336824	-0.23651	-0.360123	0.261779	0.770195	-0.160829	0.860374	0.551905	0.414386	0.161016	0.0620408	0	1	0
Ssa#CK886200	Leukocyte surface antigen CD53 [Oncorhynchus mykiss]	0.0897574	0.226746	-0.313167	-0.135127	-0.564743	-1.12504	0.212212	-0.269611	0.110138	0.0962247	-1.29786	0.784665	0.538354	0.622579	0.0835951	0.157014	0	1	0
Ssa#GRASP209730301	Leukocyte surface antigen CD53 [Salmo salar]	-0.0146826	0.298081	-0.461103	-0.0708065	-0.433862	-0.678714	-0.0161726	0.0963316	0.239507	-0.00390432	-0.979255	0.567944	0.524728	0.639479	0.141294	0.348511	0	1	0
Ssa#S35693193	Lipase member H precursor [Salmo salar]	-0.178515	-0.196619	0.33449	0.211734	-0.330005	0.602896	0.0694683	0.254699	-0.375724	0.0926006	-0.0403728	-0.351591	-0.54938	-0.41102	-0.340028	-0.529311	0	1	0
Ssa#GRASP209736181	Lysosomal thioesterase PPT2-A precursor [Salmo salar]	0.148968	-0.204454	-0.198693	0.233978	-0.678394	-0.69279	-0.471336	-0.610418	0.271688	0.440763	-0.0755874	0.3488	0.618291	0.761262	0.163593	0.18044	0	1	0
Ssa#S35685877	lysosomal-associated membrane protein 3 [Homo sapiens]	0.173064	-0.31491	0.128378	0.229398	-0.364052	-0.416391	-0.214524	-0.309571	0.184511	0.289954	-0.326349		0.795002	0.497825	0.0674064	0.208631	0	1	0
Ssa#GRASP209733731	Lysozyme C II precursor [Salmo salar]	-0.0486723	1.02176	-0.465054	-0.614315	-1.48548	-0.853973	-0.310866	-0.460263	0.292026	0.328217	-0.383175	-0.169929	0.406163	0.353132	-0.211617	0.629603	0	1	0
Ssa#GRASP209155563	membrane protein palmitoylated 1 [Salmo salar]	0.695502	-0.68175	0.518941	0.41314	0.166495	0.53033	0.229911	0.743361	-0.56334	-0.565536	-0.930648	-0.740418	-0.262968	-0.474937	-0.494966	-0.630755	0	1	0
Ssa#GRASP221220023	Mitochondrial import receptor subunit TOM22 homolog [Salmo salar]	-0.0485693	0.102969	0.0329118	-0.163299	0.0337572	0.0993482	0.498546	0.0862303	-0.700236	-0.175708	-0.0562477	0.274806	-0.653851	-0.196868	-0.716775	-0.268981	0	1	0
Ssa#GRASP209732023	Mitochondrial uncoupling protein 2 [Salmo salar]	1.01215	-1.17238	0.755718	0.608321	0.449779	-0.164687	0.636253	0.0528688	-0.35106	-0.891093	-2.03762	-0.613562	-0.896996	-0.65623	-0.984161	-0.181506	0	1	0
Ssa#S35551485	Mitochondrial uncoupling protein 2 [Salmo salar]	0.923234	-1.16312	0.751899	0.501698	0.479547	-0.093563	0.596412	-0.00982678	-0.309335	-1.02013	-2.01578	-0.720595	-0.930022	-0.766699	-0.980326	-0.118012	0	1	0
Ssa#S35538062	monoacylglycerol O-acyltransferase 2 [Homo sapiens]	0.780382	-0.742444	-0.37824	-1.48554	0.478309	-1.59194	-1.59861	-0.497913	0.541176	-1.65403	-1.47239	-1.03193	1.57823	0.791268	1.57252	-0.256314	0	1	1
Omy#S15322621	myosin binding protein C, cardiac [Danio rerio]	1.91896	-0.350234	-0.490212	-0.0182673	-0.649934	-0.228715	-0.582476	-0.194825	-0.37932	-0.540363	-0.224522		-0.346181	0.87055	1.1607	0.288695	0	1	0
Ssa#S22244536	myosin binding protein H-like [Salmo salar]	1.84922	-1.42643	-1.10494	-0.126505	-1.64264	-1.12028	-1.15178	-1.08249	-1.14009	-1.47914	-0.890561	-1.18612	-1.43936	1.50223	1.83403	0.896435	0	1	1
Ssa#S19104324	myosin binding protein H-like [Salmo salar]	2.32569	-0.894292	-1.02164	-0.0302172	-0.858953	-0.707083	-1.07587	-0.624016	-0.886361	-0.990095	-0.914997	-0.957707	-0.915785	1.87369	1.6188	0.503293	0	1	1
Ssa#S46932109	myosin light chain 1-3 [Salmo salar]	2.58837	-4.22724	-3.63873	-0.274088	-3.16244	-2.86405	-3.59315	-3.29978	-3.09394	-3.55082	-2.51507	-3.20561	-3.28464	1.43514	2.10209	1.70318	0	1	1
Ssa#STIR28424	Myosin-11 [Salmo salar]	0.161524	-0.121224	0.144733	-0.418957	-0.362712	-0.728229	-0.228474	-0.419598	0.980294	-0.371386	-0.326746	0.632517	0.228039	0.85014	0.455348	-0.233956	0	1	0
Ssa#S35685673	Nck-associated protein 1 [Salmo salar]	-0.0333942	0.371273	-0.232258	-0.238355	-0.64301	-0.310399	-0.160933	-0.0806282	0.280391	-0.0979697	0.1664	0.451051	0.442599	0.540579	0.402729	0.17943	0	1	0
Omy#CA344417	neuropathy target esterase [Homo sapiens]	0.148266	-0.448116	0.668046	0.0200627	0.255684	1.23813	0.539931	0.274024	-0.344436	0.141763	0.507253	-0.199085	-0.579201	-0.152601	-0.42967	0.139555	0	1	0
Ssa#GRASP221219653	Nicotinamide riboside kinase 2 [Salmo salar]	0.929717	-0.73132	-0.583194	-0.453202	-0.550367	-0.653999	-0.539671	-0.683264	-1.07504	-0.634825	-0.734358	-0.40441	-0.643269	1.67551	1.75504	0.727788	0	1	1
Ssa#S50370535	Nicotinamide riboside kinase 2 [Salmo salar]	0.673469	-0.563309	-0.505217	-0.490213	-0.473673	-0.680931	-0.47714	-0.49486	-0.793921	-0.690886	-0.507497		-0.414746	1.54159	1.75413	0.765174	0	1	1
Ssa#CK882762	Nicotinamide riboside kinase 2 [Salmo salar]	0.560254	-0.557956	-0.397687	-0.336666	-0.237355	-0.337164	-0.298715	-0.221839	-0.3692	-0.367808	-0.235198		-0.216318	1.17292	1.2863	0.357635	0	1	0
Ssa#EG759710	NILT4 leukocyte receptor [Oncorhynchus mykiss]	0.506903	-0.271219	-0.259553	0.229539	0.289176	0.536734	0.244703	0.222066	-0.488052	-0.134722	-0.281792		-0.691187	-0.196098	-0.287473	-0.130915	0	1	0
Ssa#S18891778	Noelin precursor [Salmo salar]	-0.0812543	2.02066	0.747405	-0.886649	-1.39384	-1.35468	-0.959446	-0.863907	0.419555	-1.72609	-0.79279	-1.04897	0.0768198	-0.246343	-0.302483	0.0519551	0	1	0
Ssa#DY730037	notch 1 [Oncorhynchus mykiss]	1.30754	0.0916468	-0.172823	-0.0823085	0.112509	0.0986364	0.483982	0.983598	-0.719405	-0.335983	-0.826687	0.00379311	-0.218169	-0.534125	-0.4167	-0.864423	0	1	0
Ssa#GRASP209732631	Nuclear protein Hcc-1 [Salmo salar]	-0.128663	1.40577	-0.238311	0.0652567	-0.289587	0.681689	-0.24517	0.312995	-0.415351	-0.105515	-0.37018	-1.07814	-0.704718	-1.08143	-0.422034	-0.633024	0	1	0
Ssa#GRASP209156211	Nucleolar protein 5A [Salmo salar]	-0.186345	0.461055	-0.447685	-0.150514	-0.333842	0.429393	0.100139	0.302591	-0.56542	0.153722	0.18196	0.638952	-0.277733	-0.70051	-0.355474	-0.624472	0	1	0
Ssa#EG865063	Nucleolin [Salmo salar]	-0.165716	0.481713	0.0597284	0.13774	-0.133791	0.634665	0.470939	0.164812	0.704708	0.276205	0.114286	0.0172878	-0.623289	-0.27006	-0.377369	0.00716113	0	1	1
Ssa#GRASP221221143	Nucleoplasmin-like protein NO29 [Salmo salar]	-0.0585386	1.16399	0.019492	-0.454389	-0.418109	-0.244173	0.369751	-0.167161	-1.29597	0.14347	-0.891202	0.071803	-0.948112	-0.784586	-0.92149	-0.28422	0	1	0
Ssa#GRASP209154053	Ornithine aminotransferase, mitochondrial precursor [Salmo salar]	0.185346	0.576035	-0.0471417	-0.256437	0.0536973	-0.0157245	0.181803	0.960518	-0.345014	-0.563676	0.157164	-0.18083	-0.568531	-0.232913	-0.216458	-0.511425	0	1	0
Ssa#S35501058	Ornithine decarboxylase 1 [Salmo salar]	-0.0864419	1.48105	-0.7787	-0.367539	-0.746487	-0.211013	0.170719	0.0492622	-0.665151	-0.779365	-0.129213	0.382855	-1.14519	-1.42345	-1.38417	-0.673696	0	1	1
Ssa#S50692672	Ornithine decarboxylase 1 [Salmo salar]	0.0362124	1.36307	-0.634041	-0.501884	-0.636309	0.08516	0.0172684	0.0398612	-0.662635	-0.826236	0.327077	0.546888	-1.27289	-1.63567	-1.30781	-0.283798	0	1	0
Ssa#S30286931	outer dense fiber of sperm tails 2 isoform 1 [Homo sapiens]	-0.0497545	-1.09871	0.339749	0.0205305	0.357833	0.64706	0.448136	0.324106	0.0232489	-0.0913097	-0.119751	-0.2333	-0.136778	-0.452328	-0.447646	-0.236344	0	1	0
Ssa#GRASP209732069	Ovarian cancer-associated gene 2 protein homolog [Salmo salar]	-0.0159905	0.478732	0.184396	-0.285557	0.0152118	0.0535851	0.37716	0.329322	-0.348933	-0.43271	-0.369907	0.122664	-0.606405	-0.483472	-0.48444	-0.35417	0	1	0
Ssa#S35524278	p8 MTCP-1 [Salmo salar]	-0.251895	0.157649	0.0835821	-0.180197	0.527011	0.3798	0.266172	0.399337	-0.608178	0.310796	-0.175843	0.23176	-0.865362	0.176104	-0.300049	-0.521491	0	1	0
Ssa#S30270374	pentraxin [Salmo salar]	-0.384251	-0.129001	-0.00764501	-0.251922	-0.39676	-0.300397	-0.258013	-0.101358	0.159228	0.214067	0.50963	0.478884	0.392959	0.546858	0.364181	0.0572204	0	1	0
Ssa#GRASP209155243	Perforin-1 precursor [Salmo salar]	-0.490721	-0.885968	0.0569834	0.275635	-0.333667	-0.460101	-0.380381	-0.418039	0.72731	0.177402	0.148609	1.00569	0.846206	0.750253	0.12428	0.135178	0	1	0
Ssa#S18891399	Perforin-1 precursor [Salmo salar]	-0.431403	-0.546599	-0.228761	0.414402	-0.418219	-0.31278	-0.431989	-0.133316	0.898272	0.004463	0.0398152	0.241306	0.955149	0.333245	0.407095	-0.0727766	0	1	0
Ssa#GRASP223647893	Periodic tryptophan protein 2 homolog [Salmo salar]	0.167827	1.01068	-0.401199	0.203047	-0.238293	0.216104	0.00660287	0.567948	-0.29784	-0.6708	0.153102	-0.495707	-0.174372	-0.835727	-0.414959	-0.569292	0	1	0
Ssa#GRASP209737887	PHLA2_SALSA RecName: Full=Pleckstrin homology-like domain family A member 2; AltName: Full=Imprinted in placenta and liver protein Pleckstrin homology-like domain family A member 2	-0.113467	1.2557	-0.498696	0.0581658	-0.515018	0.315726	0.3902	0.00456066	-0.656097	-0.23033	-1.09509	0.0447357	-0.779066	-0.898906	-0.441037	-0.660639	0	1	0
Ssa#GRASP221219815	Phosphoglycerate mutase 1 [Salmo salar]	-0.244893	1.41188	-0.284485	-0.274347	-0.296007	-0.309824	-0.0394006	0.142511	-0.580702	-0.673086	-0.862731	-0.57704	-0.86673	-0.781541	-0.714695	-0.890636	0	1	0
Ssa#CL236Contig1	phospholipase D family, member 4 [Homo sapiens]	0.081752	0.241598	-0.130504	-0.262483	-0.176402	-0.398908	-0.223514	-0.335994	0.0137427	0.010227	-0.290805		0.642656	0.648891	0.22527	-0.201789	0	1	0
Ssa#S35582876	Plastin-2 [Salmo salar]	-0.571444	-1.2218	0.801674	0.18059	0.291932	0.9819	0.510437	-0.0383167	-1.00021	0.831748	0.343972	-0.502982	-0.731674	-0.0576031	-0.643767	-0.733825	0	1	0
Ssa#GRASP221222349	Plastin-2 [Salmo salar]	0.190394	0.0977883	-0.234526	-0.548876	-0.58826	-0.547217	-0.188802	-0.308848	-0.161909	0.7633	0.220169	0.584084	-0.0694524	0.858004	0.249819	0.443648	0	1	0
Ssa#S35675570	pleckstrin homology domain containing, family G (with RhoGef domain) member 4B [Homo sapiens]	0.548474	-0.818438	0.567552	0.706789	-0.134421	0.827821	0.497537	0.713269	-0.491408	-1.06594	-0.446141	-0.606971	-0.547467	-0.64759	-0.785208	0.138874	0	1	0
Ssa#GRASP209155081	PNRC2_SALSA RecName: Full=Proline-rich nuclear receptor coactivator 2	-0.336945	-0.0154922	0.124716	0.385966	-0.490633	-0.0523689	-0.409136	-0.0751291	0.641835	-0.449184	0.178223	-0.414002	0.968068	0.286203	0.101183	0.161507	0	1	0
Ssa#S35509837	PPDPF_SALSA RecName: Full=Pancreatic progenitor cell differentiation and proliferation factor; AltName: Full=Exocrine differentiation and proliferation factor	2.40081	-0.862638	-0.988266	-0.564758	0.0997872	-0.994288	-1.26103	0.173866	-1.26232	-1.57088	-1.1643	-1.20298	0.553749	1.25097	1.42085	0.652712	0	1	1
Ssa#TC111637	Procollagen-lysine,2-oxoglutarate 5-dioxygenase 3 precursor [Salmo salar]	-0.316964	-3.13501	-0.0462166	0.528033	0.368839	0.864678	0.468535	0.604756	-0.32193	0.712519	0.289655	-1.14209	0.0603318	-0.4635	-0.37568	-0.156892	0	1	0
Ssa#GRASP223648969	Prostaglandin E2 receptor EP4 subtype [Salmo salar]	0.590966	-0.793327	0.732874	0.773869	0.339787	0.419355	0.508729	0.15827	-0.890966	0.175184	-0.849745	-0.787984	-0.514682	-0.672346	-0.349075	-0.525079	0	1	0
Omy#S50900746	Proteasome activator complex subunit 2 [Oncorhynchus mykiss]	0.0305215	-0.515497	0.0233721	-0.248011	-0.593181	-0.561717	-0.181931	-0.659925	0.0511283	1.03123	0.00332978	0.82937	0.0508418	0.469313	0.257999	0.414853	0	1	0
Ssa#GRASP209731083	Proteasome activator complex subunit 2 [Salmo salar]	-0.0329871	-0.533054	0.129733	-0.437934	-0.510834	-0.451279	0.109244	-0.702805	0.161619	1.03093	-0.639929	0.974209	0.111662	0.29059	0.117918	0.489117	0	1	0
Omy#S48428951	Proteasome subunit beta type 9 precursor [Oncorhynchus mykiss]	0.00262564	-0.00236619	0.45387	-0.220248	-0.679052	-0.634232	-0.279656	-0.597184	0.211958	0.653345	-0.20768	0.770714	-0.274183	0.195405	0.275166	0.582168	0	1	0
Ssa#GRASP209731377	Proteasome subunit beta type-7 precursor [Salmo salar]	0.439967	0.266065	0.297792	-0.117062	-0.978897	-0.664322	0.0717211	-0.994009	0.151308	0.609124	-1.07055	0.566688	-0.0908727	0.298048	-0.0378472	0.719453	0	1	0
Ssa#S47726660	Proteasome subunit beta type-9-A like protein; AltName: Full=Low molecular mass protein 2-delta-A; Flags: Precursor	0.154292	0.0361366	0.271614	-0.398351	-0.663652	-0.444091	-0.347163	-0.346847	-0.0585514	0.600941	-0.153708	0.517408	-0.139822	0.126081	0.283576	0.771797	0	1	0
Ssa#S35515097	Proteasome subunit beta type-9-A like protein; AltName: Full=Low molecular mass protein 2-delta-A; Flags: Precursor	0.141739	0.069583	0.324672	-0.34868	-0.754511	-0.452402	-0.15984	-0.658094	0.00548388	0.70864	-0.599158	0.996127	-0.141025	0.0814936	0.143831	0.681334	0	1	0
Ssa#S35581768	Protein-glutamine gamma-glutamyltransferase 2 [Salmo salar]	-1.24184	2.08981	-0.975806	-0.659903	-1.88455	-0.898931	-0.841661	-1.21404	-0.217821	-0.294118	-0.756086	-0.0585105	-0.721902	0.143264	-0.599539	-0.33201	0	1	0
Ssa#GRASP223649271	Ras association domain-containing protein 1 [Salmo salar]	0.337038	0.595863	-0.105494	-0.507758	-0.387631	0.372628	0.113657	0.500116	-0.397421	-0.190353	0.191034	-0.276955	-0.608265	-0.521612	-0.471629	-0.372322	0	1	0
Ssa#S48394573	Ras GTPase-activating protein-binding protein 2 [Salmo salar]	-0.0432758	1.5327	-0.25124	0.0266438	-0.130284	-0.558845	0.22158	0.298371	-0.563629	-0.365783	-0.681636	-0.266992	-0.234361	-0.812159	-0.713389	-0.908039	0	1	0
Ssa#TC86888	regulating synaptic membrane exocytosis 2 isoform a [Homo sapiens]	0.0896032	0.344797	0.158097	-0.0545117	0.296587	0.0262686	0.389201	0.535861	-0.602518	-0.0611592	-0.169713		-0.592854	-0.525218	-0.347344	-0.198612	0	1	0
Ssa#TC72091	Rho GTPase activating protein 20 [Homo sapiens]	0.814588	-0.504666	-0.248004	0.381193	-0.205239	-0.434975	-0.413818	-0.307534	-0.0771691	-0.585087	-0.676992	-0.625373	0.117752	0.905904	0.943982	0.336759	0	1	1
Ssa#GRASP209155233	Ribonuclease P protein subunit p14 [Salmo salar]	0.076343	0.242435	-0.148547	0.290025	-0.000405744	0.313897	0.0857125	0.85936	-0.29879	0.120732	-0.374833	-0.0997603	-0.404246	-0.391601	-0.131962	-0.4966	0	1	0
Ssa#TC84036	ribosomal protein S6 kinase, 70kDa, polypeptide 1 [Homo sapiens]	0.333012	0.025334	0.388632	-0.108745	0.330606	0.0174575	0.48514	0.406376	-0.61507	-0.0588799	-0.38927	0.107162	-0.661526	0.0169272	-0.673121	-0.230651	0	1	0
Ssa#S35591149	ribosomal RNA processing 12 homolog [Danio rerio]	-0.0099013	1.01739	-0.801208	-0.0867159	-0.285217	0.467493	0.0555919	0.59732	-0.964698	0.0921609	-0.56968	-0.141949	-0.45295	-0.877532	-0.694015	-0.560141	0	1	0
Ssa#S48423167	ribosomal RNA processing 15 homolog [Homo sapiens]	-0.22443	0.527921	0.0112715	-0.210499	-0.0123552	0.610914	0.300754	0.132878	-0.782176	0.937958	1.04838	0.350221	-0.448683	-0.197132	-0.583123	-0.108754	0	1	0
Omy#S50901484	RNA-binding protein 4B [Oncorhynchus mykiss]	-0.00587123	0.975112	-0.205535	0.345725	0.0837883	0.378284	-0.183133	0.500902	-0.570535	-0.390122	-0.222049	-0.488019	-0.180234	-0.847422	-0.106837	-0.656471	0	1	0
Ssa#GRASP209154897	rRNA 2-O-methyltransferase fibrillarin [Salmo salar]	0.39341	1.07832	-0.646246	-0.352349	-0.432188	-0.307098	0.145561	0.405077	-0.758772	-0.0158478	-0.34956	0.243058	-1.04625	-0.701078	-0.718007	-0.631438	0	1	0
Ssa#GRASP209155441	RuvB-like 1 [Salmo salar]	0.0764248	0.897708	-0.127987	-0.23013	-0.122418	-0.152662	0.436796	0.363719	-0.502548	-0.256555	-1.28032	0.270457	-0.391925	-0.567585	-0.773614	-0.307231	0	1	0
Ssa#S35581696	S100 calcium binding protein P [Homo sapiens]	-0.130422	0.248794	0.546358	-0.712166	-0.840806	-0.308947	-0.663077	-0.932157	0.156599	0.714781	-0.103723	0.519395	-0.316158	0.284938	-0.0741561	0.73673	0	1	0
Ssa#S35509799	S100-A1 [Salmo salar]	-0.762111	-1.27202	1.02803	-0.180219	-0.520747	-1.76614	0.642418	-1.04977	-1.52478	-0.351181	-2.13961	0.318296	1.39083	0.249849	1.44935	0.662498	0	1	1
Ssa#S35590181	serine (or cysteine) proteinase inhibitor clade E, nexin, plasminogen activator inhibitor type 1-like [Salmo salar]	-0.589122	1.19203	-1.2762	-0.751835	0.200326	-0.76528	0.0979769	0.993503	-0.424463	-1.14142	0.130167	0.981431	-1.61431	-0.636249	-1.3432	-0.955819	0	1	0
Ssa#S46932341	serine (or cysteine) proteinase inhibitor clade E, nexin, plasminogen activator inhibitor type 1-like [Salmo salar]	-0.272749	0.450274	-0.353455	-0.508385	0.239238	-1.27995	-0.350128	-0.390171	0.111898	0.000272587	-0.671239	0.594782	0.473552	0.53371	0.597127	-0.00277526	0	1	0
Ssa#GRASP209150748	Serine protease HTRA1 [Salmo salar]	0.112503	-1.97248	-0.555719	0.331871	-0.859411	0.346611	-0.601949	-0.283377	1.05658	-0.244313	-0.143704	-0.0457759	0.362026	0.830759	0.785935	0.919756	0	1	0
Ssa#TC99926	seryl-tRNA synthetase [Homo sapiens]	-0.230429	1.55529	-0.475072	-0.146618	-0.493372	-0.111666	0.381523	0.638611	-0.410051	-0.922116	-0.744253	0.382344	-0.661614	-1.13503	-0.776435	-1.16297	0	1	0
Ssa#TC99834	similar to cardiac titin fetal N2BA isoform middle Ig [Danio rerio]	-0.15047	-0.275232	-0.133224	-0.255053	-0.255202	-0.505558	-0.192355	-0.35583	1.07825	0.197382	-0.22538	0.711521	0.335171	0.490615	0.151501	0.404487	0	1	0
Ssa#EG845042	similar to cysteine-rich protein 2 [Danio rerio]	0.250914	-0.30106	-0.371803	-0.0977721	-0.140466	0.0433163	-0.647859	-0.0804151	0.491745	0.19765	-0.0257306	0.184859	0.0491267	0.651562	0.306618	0.729221	0	1	0
Ssa#S35676972	similar to Krt4 protein [Danio rerio]	0.272599	-0.111934	0.169	0.20936	0.15046	0.0769378	0.21353	0.305602	-0.84574	0.252299	-0.703997	-0.241246	-0.231112	-0.501809	-0.422047	-0.545583	0	1	0
Omy#TC162702	similar to LOC563247 protein isoform 1 [Danio rerio]	0.0569333	1.17689	-0.499445	0.368459	-0.346882	0.257848	0.180155	0.514317	-0.313323	-0.147936	-0.198659	-0.0315674	-0.35293	-0.778356	-0.252262	-0.503928	0	1	0
Ssa#AM041536	similar to Mucin-5AC precursor (Mucin-5 subtype AC, tracheobronchial) (Tracheobronchial mucin) (TBM) (Major airway glycoprotein) (Gastric mucin) (Lewis B blood group antigen) (LeB), partial [Homo sapiens]	-0.504614	0.754269	0.715516	-1.02592	-1.69196	0.0288805	-0.520823	-1.14444	1.0201	0.277982	0.107957	0.262025	-0.396954	0.576133	0.582958	0.801653	0	1	0
Ssa#TC113058	similar to novel transposon [Danio rerio]	0.364255	-0.396923	0.214122	-0.0268426	0.224495	1.01287	0.550157	0.322251	-0.41471	0.0076908	-0.0204313		-0.622309	-0.202841	-0.376523	-0.0980056	0	1	0
Ssa#S35685770	SLAM family member 8 precursor [Salmo salar]	-0.0941733	0.411561	-0.162889	-0.272235	-0.264383	-0.592664	0.00473174	-0.31712	-0.146294	0.122411	-0.395497		0.569169	0.276947	0.193034	0.247993	0	1	0
Ssa#CK885611	slow myotomal muscle troponin-T isoform 1S [Salmo trutta]	2.22565	-3.32955	-3.03992	-0.916922	-3.67782	-2.88185	-2.74782	-3.0777	-2.72161	-3.29613	-2.81676	-2.20434	-2.75924	2.24805	2.21966	1.10445	0	1	1
Ssa#S46932503	slow troponin T family-like [Salmo salar]	2.45611	-5.27728	-5.26377	-0.735009	-5.63897	-5.33631	-5.30637	-5.23436	-3.17798	-5.22166	-4.58036	-4.90986	-2.7904	2.09021	2.42829	1.425	0	1	1
Ssa#STIR13172	Small nuclear ribonucleoprotein Sm D2 [Oncorhynchus mykiss]	-0.0647531	1.25322	-0.500003	-0.375085	-0.121868	-0.524604	0.252851	0.467127	-1.1189	-0.426808	-0.986875	-0.16865	-0.851157	-0.562245	-0.539112	-0.98682	0	1	0
Ssa#GRASP223648559	Sodium/potassium-transporting ATPase subunit beta-233 [Salmo salar]	0.313396	-0.460743	0.520609	0.116393	0.468511	0.132292	0.472104	0.635055	-0.627089	-0.727451	-0.586918	0.0211376	-0.802459	-0.509975	-0.612994	0.282899	0	1	0
Ssa#GRASP223647351	Sodium-coupled neutral amino acid transporter 2 [Salmo salar]	-0.335876	0.168536	-0.0642714	-0.218418	-0.170074	0.086764	0.487899	1.00835	0.0298747	-0.68267	-0.338495	0.188086	-0.524927	-0.359295	-0.662411	-0.531901	0	1	0
Ssa#GRASP209155013	Solute carrier family 25 member 33 [Salmo salar]	0.260656	-0.0622328	0.364628	0.130993	0.41192	0.0902272	0.467852	0.266962	-0.415013	-0.277608	-0.0526446	0.180239	-0.718742	-0.184692	-0.544243	-0.171624	0	1	0
Ssa#GRASP221219507	Surfeit locus protein 2 [Salmo salar]	-0.528064	-0.126072	-0.236234	-0.262819	0.731929	0.556324	0.151253	0.338235	-0.296388	0.457151	0.180074	0.0789358	-0.652637	-0.0693247	0.0531836	-0.671838	0	1	0
Ssa#S47730063	T-cell surface glycoprotein CD3 zeta chain precursor [Salmo salar]	-0.280636	0.0140423	-0.260759	0.402552	-0.520641	-0.418348	-0.489653	0.129307	1.15221	-0.31764	0.044352	0.110312	0.994387	0.419739	0.43157	0.0411781	0	1	0
Ssa#S50370557	T-cell surface glycoprotein CD4 [Salmo salar]	-0.469221	0.24093	0.0621618	-0.177652	-0.389573	-0.257184	-0.138578	-0.530984	0.42636	-0.00745665	0.141796	0.685027	-0.157694	0.526739	0.54598	0.189016	0	1	0
Ssa#GRASP221220109	Thioredoxin-like protein 1 [Salmo salar]	-0.0942397	-0.0725778	-0.103096	0.0747484	-0.079417	0.540733	0.211152	0.352781	-0.365805	0.0369102	0.0426715	-0.593823	-0.49901	-0.347961	-0.267869	-0.313925	0	1	0
Ssa#TC105139	titin isoform N2-B [Homo sapiens]	1.47669	-1.10786	-1.28718	-0.677605	1.22256	-0.948303	-0.982926	-0.7005	-0.985733	-1.14796	-1.20864	-0.983211	0.651985	1.65167	1.25109	0.749387	0	1	1
Ssa#S35595553	TNF decoy receptor [Oncorhynchus mykiss]	-0.243786	1.152	-1.29492	-1.14947	-1.85255	-0.214785	-0.895157	-0.725005	0.956809	-0.554653	0.573509	0.741351	0.405173	0.26793	0.418051	0.0848733	0	1	0
Ssa#GRASP223673136	TraB domain-containing protein [Salmo salar]	0.105637	0.338397	-0.201214	-0.0905438	0.318049	-0.120319	0.356136	0.558671	-0.41913	0.0781506	-0.428597	-0.212104	-1.42167	-0.602064	-0.032253	-0.385921	0	1	0
Ssa#S47625277	Transcobalamin-2 [Salmo salar]	0.29332	-0.124923	-0.229364	-0.256871	-0.0870109	-0.92576	-0.230203	-0.149498	-0.283811	0.201197	-0.323956	0.728887	0.256562	0.521586	0.712408	-0.0573022	0	1	0
Ssa#S35685649	Transcobalamin-2 [Salmo salar]	0.31575	0.0632099	-0.450619	-0.108125	-0.125957	-0.823749	-0.155139	-0.104321	-0.20509	0.117295	-0.328525	0.349868	0.30337	0.549344	0.605516	-0.113658	0	1	0
Ssa#S35669408	Transcription elongation factor A protein 1 [Salmo salar]	-0.25078	-1.13002	0.283035	0.0377724	-0.304901	0.0610191	-0.337317	-0.609605	0.397957	0.75254	0.556801	-0.116816	0.307436	0.858857	0.274275	0.576773	0	1	0
Ssa#GRASP223647787	Transcription factor VBP [Salmo salar]	0.130074	-0.39646	-0.139863	0.639085	0.238667	0.922378	-0.279983	0.704069	-0.115633	-0.599736	0.171308	-0.352907	-0.419997	-0.803527	0.148126	-0.729678	0	1	0
Ssa#STIR00021	Transforming growth factor-beta-inducible early growth response protein 3 [Salmo salar]	-0.450189	-1.84033	0.234458	0.317857	-0.0235145	0.408856	-0.39904	-0.45434	0.881467	0.130491	0.840877	-0.0301058	0.637397	0.351577	0.567929	1.26217	0	1	0
Ssa#S35565095	transglutaminase [Oncorhynchus keta]	-0.797464	1.22525	-0.562192	-0.899915	-1.36646	-1.15622	-0.409948	-1.31186	0.0462557	0.000984639	-1.13073	0.703582	0.0666846	0.320051	-0.457524	-0.191871	0	1	0
Ssa#S35704127	translocase of inner mitochondrial membrane 50 homolog [Homo sapiens]	0.0269551	-0.0118511	0.310374	-0.220765	-0.127026	0.365942	0.570513	0.510004	-0.434546	-0.0328606	-0.0342709	-0.0696567	-0.601772	-0.325783	-0.792343	-0.179456	0	1	0
Ssa#GRASP209734349	Transmembrane protein 85 [Salmo salar]	-0.0250881	-0.843816	0.171894	0.0826503	0.224771	-0.692143	0.102229	-0.637858	0.101047	-0.0423463	-0.294545	0.322968	0.383384	0.552352	0.456174	0.347184	0	1	0
Ssa#S35455160	transmembrane protein 97 [Homo sapiens]	-0.0638018	0.290353	0.259355	-0.200782	-0.134439	-0.345557	-0.294186	-0.259002	0.433265	-0.282827	0.240173	-0.315584	0.505655	0.337424	0.528922	0.311926	0	1	0
Ssa#S18892485	transport-associated protein [Salmo salar]	-0.17855	0.500047	-0.616759	-0.0253136	-0.795031	-0.580376	-0.529048	-0.376415	0.364672	0.461647	-0.137136	0.436375	0.519465	0.186007	0.122069	0.362575	0	1	0
Ssa#S35510286	tropomodulin 4 [Salmo salar]	0.585035	-0.354322	-0.70755	-0.29794	0.429456	-0.448187	-0.261178	-0.506063	-0.137441	-0.314533	-0.520542		0.665751	1.21542	1.03298	-0.0467805	0	1	1
Ssa#GRASP223648225	Tropomyosin alpha-3 chain [Salmo salar]	-0.305476	0.666445	0.0988748	-0.159567	-0.0789044	0.570865	0.0718683	0.134503	-0.3803	-0.211338	0.335466	-0.536848	-0.874463	-0.600701	-0.805911	0.0841734	0	1	0
Ssa#GRASP221221581	Troponin I, cardiac muscle [Salmo salar]	2.65421	-1.24451	-1.37763	-0.166189	-1.8132	-1.13821	-1.10906	-0.861257	-1.5499	-1.366	-0.925642		-1.34025	2.11295	2.04102	0.650765	0	1	0
Ssa#GRASP221219793	Troponin I, slow skeletal muscle [Salmo salar]	2.1969	-3.9786	-3.97282	-1.31102	-4.76214	-3.67998	-3.61425	-3.21394	-3.84523	-3.95314	-3.22763	-2.71202	-3.58087	2.31815	2.84547	1.53401	0	1	1
Ssa#GRASP221221291	Troponin T, cardiac muscle [Salmo salar]	2.25197	-5.98344	-4.99704	-0.634002	-5.65279	-5.00939	-5.26754	-5.42312	-3.23849	-5.23492	-4.60632	-5.32821	-2.75399	2.24666	2.35109	1.4903	0	1	1
Ssa#S50700429	Tubulin alpha chain [Salmo salar]	-0.00656252	0.938631	-0.404245	-0.463151	-0.534873	-0.574088	-0.0428568	-0.759997	0.0183369	-0.0634695	0.126663	0.221818	0.24947	0.114008	-0.147404	0.336715	0	1	0
Ssa#GRASP221221833	Tumor necrosis factor, alpha-induced protein 8-like protein 2 [Salmo salar]	-0.157452	0.111065	0.529767	0.0660927	0.184871	0.253835	0.468655	-0.0544575	-0.761434	0.0781592	-0.381291	-0.27555	-0.815701	-0.0842642	-0.696803	-0.206394	0	1	0
Ssa#S48393991	Ubiquitin [Salmo salar]	-0.166496	0.181533	0.417995	0.323237	-0.399746	-1.1801	-0.248972	-0.339526	-0.00660749	-0.514933	-1.1068	0.0924157	0.942343	0.718155	0.517992	-0.256933	0	1	0
Ssa#S31996646	Ubiquitin [Salmo salar]	0.400773	-0.264047	0.0718522	-0.111905	-0.375226	-0.586505	-0.0606249	-0.395361	0.328116	-0.204056	-0.945004	0.608021	0.552396	0.0141911	0.424944	0.0565055	0	1	0
Ssa#S35484540	ubiquitin specific peptidase 28-like [Salmo salar]	1.61403	-0.403151	-0.590799	-0.557514	0.534972	-0.845419	-0.555529	-0.467022	-0.449027	-0.647554	-0.528028		0.562064	1.70021	0.939768	0.221487	0	1	1
Omy#S15300899	unc-84 homolog B [Homo sapiens]	-0.644845	0.119126	0.367272	-0.510402	1.0946	0.953909	-0.215917	0.180205	-0.398696	-0.337178	0.865172	-0.0321302	-0.62027	-0.480435	-0.427973	-0.0292219	0	1	0
Ssa#CL488Contig1	Unknown	-0.0392088	-0.827993	-0.250203	0.90354	1.07776	-0.0579235	0.157926	1.3098	-0.729799	0.155427	-0.878851	-0.000238631	0.00990146	-0.85248	-0.669998	-1.16732	0	1	0
Ssa#KSS2104	Unknown	-0.55496	0.000349857	-0.388691	0.0201766	-0.530943	-0.0656812	-0.781234	-0.144634	1.05456	0.408306	0.258126	0.306294	0.853308	0.426137	0.801265	-0.240273	0	1	0
Ssa#KSS3189	Unknown	0.0369014	0.821529	0.0447666	-0.134232	-0.221897	0.357597	0.242457	0.197915	-0.406845	-0.375138	-0.491652	0.103628	-0.682806	-0.745434	-0.927073	0.132942	0	1	0
Ssa#KSS4303	Unknown	-0.438676	0.0896906	-0.268351	0.00066237	0.187628	0.600146	0.140686	0.26225	-0.446863	-0.0923768	0.259874	-0.175376	-0.460346	-0.0935469	0.0721155	-0.971394	0	1	0
Ssa#KSS278	Unknown	0.237377	0.00870345	0.493712	0.135367	-0.146709	0.574312	0.454944	0.231589	-0.0108317	-0.131375	-0.708019	0.200222	-0.125835	-0.350445	-0.836459	0.00436267	0	1	0
Ssa#GRASP221219283	Uridine-cytidine kinase 2 [Salmo salar]	0.0736263	0.673721	-0.193386	-0.332797	0.0457921	-0.22685	0.0811184	0.264295	-0.939965	-0.308606	0.214588	0.0389386	-0.960792	-0.231691	-0.972006	-0.144381	0	1	0
Ssa#GRASP221221603	Uridine-cytidine kinase 2 [Salmo salar]	0.448449	0.357081	0.218108	-0.540843	0.0640082	-0.0953142	0.600244	0.249263	-0.548573	0.207099	-0.728517	0.501823	-0.621988	-0.0494096	-0.761097	-0.223967	0	1	0
Ssa#GRASP209156013	UV excision repair protein RAD23 homolog A [Salmo salar]	-0.170571	0.516292	0.178824	0.0912837	0.307585	0.153363	0.252574	0.358181	-0.366985	-0.236376	-0.779601	-0.66768	-0.202202	-0.542708	-0.130815	-0.543415	0	1	0
Ssa#S21108983	Vimentin [Salmo salar]	-0.0263978	-0.672331	0.152341	-0.297828	-0.0573772	-0.716243	-0.177955	-0.869844	1.0344	-0.542361	0.198288	1.59448	0.070749	0.389169	0.280409	0.344069	0	1	0
Ssa#DY737860	WD repeat domain 48 [Homo sapiens]	-0.0963755	-0.267575	0.192332	0.685352	0.14194	1.26181	0.422087	0.520283	-0.241525	-0.0315722	-0.092676	-0.351403	-0.454908	-0.509113	-0.31923	-0.283525	0	1	0
Ssa#GRASP223647431	Wiskott-Aldrich syndrome protein homolog [Salmo salar]	-0.155317	-0.2287	-0.0536387	-0.146468	-0.248753	-0.48426	-0.0413724	-0.40446	0.632714	0.343841	0.0601889	0.710786	0.637648	0.60213	0.144231	0.180936	0	1	0
Ssa#TC72626	zinc finger, BED-type containing 4 [Homo sapiens]	0.115652	-0.33361	0.521398	-0.0422191	0.0937684	0.259414	0.46644	0.731748	-0.338462	0.0750862	-0.727767	-0.219992	-0.446998	-0.255817	-0.315392	-0.264872	0	1	0
Ssa#S35676200	zinc finger, CSL domain containing 3 [Homo sapiens]	0.365048	-0.0226739	0.102109	0.149885	0.100525	0.315069	0.468067	0.0624081	-0.613573	0.327542	-0.434664	0.294508	-0.45763	-0.259007	-0.686028	-0.0851368	0	1	0
Ssa#S30288968	zuotin related factor 1 [Homo sapiens]	-0.42558	0.505659	-0.243285	-0.349575	-0.00315964	0.0234776	0.230984	0.378118	-0.691321	-0.158943	0.224665	0.0383303	-0.658719	-0.0640125	-0.435977	-0.675179	0	1	0
Ssa#GRASP209735533	1-acyl-sn-glycerol-3-phosphate acyltransferase delta [Salmo salar]	1.23135	-0.427928	-0.0218766	-0.828755	0.853587	-0.704491	-0.650503	0.377875	0.168334	-0.631772	-0.515452	-0.0170509	0.58952	0.555031	0.762537	0.185771	0	0	1
Ssa#S35674348	2-hydroxyphytanoyl-CoA lyase [Homo sapiens]	0.236181	-0.480629	0.361396	0.154095	0.44541	0.253006	-0.15968	0.0621153	-0.221554	-0.553735	-0.238216	-0.736727	0.236285	0.353579	0.145918	0.359993	0	0	1
Omy#S34426095	52 kDa Ro protein [Salmo salar]	0.787016	-0.527114	-0.455905	0.512704	-0.291635	0.018768	-0.262813	0.0457667	-0.398022	-0.313553	-0.206329	-0.239047	0.11108	0.398508	0.866235	-0.0579852	0	0	1
Ssa#S18891168	5-nucleotidase domain containing 2 [Homo sapiens]	-0.75393	-0.593377	-0.440559	0.403433	1.22878	0.0077276	-0.435885	-0.29076	0.914613	0.264019	0.696316		-0.458533	-0.441034	0.407315	-0.245507	0	0	1
Ssa#S35482017	6-phosphofructo-2-kinase/fructose-2,6-biphosphatase 4 [Salmo salar]	0.867073	-0.196003	-0.215213	-0.444132	1.39638	-0.472133	-0.578736	-0.35968	0.209136	-0.64372	-0.461009		0.496724	0.48234	0.627333	0.0303627	0	0	1
Ssa#S35493339	6-phosphofructokinase type C [Salmo salar]	1.8598	-1.79308	-2.29769	-1.03699	2.10558	-1.84046	-1.7831	-0.704537	-2.21419	-1.92212	-1.77113	-1.18998	0.250332	2.20448	1.22148	-0.041741	0	0	1
Ssa#S35549252	actin [Oncorhynchus keta]	0.331225	0.0659134	0.344138	0.0107095	-0.241256	-0.771063	-0.0215733	-0.295375	-0.467855	-0.523993	-0.678001	-0.291877	-0.0133962	0.442362	0.397045	0.0155856	0	0	1
Ssa#TC106344	actin [Oncorhynchus keta]	-0.138567	-0.0992258	0.416346	-0.0199356	0.195936	0.140339	0.137165	-0.354942	-0.271986	-0.484145	0.0692459	-0.598032	0.139036	0.581115	0.111884	0.427174	0	0	1
Ssa#DW007757	Adenylate kinase [Salmo salar]	0.360332	-0.283106	-0.0370375	0.789371	0.437941	-0.443301	0.42272	-0.350802	-0.419011	-0.811784	-1.0298	-0.263806	0.3556	0.833796	0.133543	-0.0379316	0	0	1
Ssa#S35532013	adenylosuccinate synthase like 2 [Salmo salar]	2.4222	-0.468634	-0.709552	-0.13813	1.1739	-0.363134	-0.632979	-0.266995	-0.5792	-0.615312	-0.420145		0.339909	0.507227	0.455283	-0.0840055	0	0	1
Ssa#S35490606	adiponectin precursor [Homo sapiens]	1.75689	-1.04582	-1.07742	-0.760714	2.27647	-0.993936	-1.03414	-0.922076	-1.62488	-1.22247	-1.08419	-0.834991	-0.945305	1.9422	1.12269	0.218737	0	0	1
Ssa#TC85658	Adipophilin [Salmo salar]	1.78162	-0.220016	-0.438809	-0.00816658	0.274227	0.537695	-0.645517	-0.182857	-0.313661	-0.570237	0.176202	-0.720199	-0.0897068	0.468886	0.987005	0.231253	0	0	1
Ssa#S18892515	aldolase A	0.990993	-1.12503	-1.09117	-0.679404	1.68918	-1.01412	-0.811692	-0.54607	-0.84411	-1.13312	-0.995701	-0.221534	1.6827	2.09081	0.730078	-0.351906	0	0	1
Ssa#S23871839	aldolase a, fructose-bisphosphate 1 [Salmo salar]	0.833218	-0.836401	-1.49086	-1.17562	1.32459	-1.6207	-1.02113	-0.698962	-1.33494	-1.86094	-1.49654	-0.601116	1.19671	1.27797	0.593565	-0.70299	0	0	1
Ssa#DV644157	aldolase a, fructose-bisphosphate 1 [Salmo salar]	0.827279	-0.412372	-1.57176	-1.21481	1.17556	-1.32101	-1.15506	-0.4966	-1.11089	-1.90726	-1.42781	-0.804148	1.2214	1.13114	0.613728	-0.624843	0	0	1
Ssa#S35592699	Angiopoietin-like 7	-0.241724	-1.3909	-0.48163	-0.939221	-0.222794	-1.76244	-1.06969	0.664069	0.489827	1.89167	0.265426	0.952732	-0.382355	0.0405933	0.13595	-0.312624	0	0	1
Ssa#S35585700	Annexin A1 [Salmo salar]	-0.178603	0.335594	0.919252	-0.210128	0.303491	0.411545	-0.0672961	-0.622799	-0.940946	-0.910124	-0.186879	-0.972269	-0.554409	0.277601	0.0135384	0.563168	0	0	1
Ssa#EG777402	ATPase, Ca++ transporting, cardiac muscle, fast twitch 1 [Danio rerio]	0.322562	-1.98479	-2.5418	-2.73367	2.83186	-2.72044	-1.38446	-1.30328	-2.76094	-2.37961	-2.23188	-0.900502	0.729563	2.10885	0.388583	-1.06629	0	0	1
Ssa#S18847904	ATPase, Ca++ transporting, cardiac muscle, slow twitch 2 isoform 1 [Homo sapiens]	0.249295	-2.04776	-4.37552	-4.33737	2.97004	-3.85418	-1.86358	-1.4634	-2.83487	-4.02154	-4.21394	-1.31211	0.885097	2.21747	0.419748	-1.68805	0	0	1
Ssa#S31992042	Beta-taxilin-like [Salmo salar]	2.29782	-1.21623	-1.39543	-0.677013	1.2049	-1.14909	-1.141	-0.768607	-1.58629	-1.34309	-1.15143	-0.382931	0.20108	2.09602	1.52845	0.189629	0	0	1
Ssa#GRASP209155689	Calcium-binding mitochondrial carrier protein Aralar1 [Salmo salar]	2.84722	-1.14707	-1.3224	-0.691381	1.10253	-1.23543	-1.1854	-0.955895	-1.18483	-0.96581	-1.03248		-0.076629	1.51922	1.78628	0.923443	0	0	1
Ssa#CO469637	cardiac calsequestrin-like protein [Oncorhynchus mykiss]	0.845547	-0.253481	-0.30955	-0.0692943	0.599128	-0.276374	-0.0412748	0.00781657	-0.495713	-0.315768	-0.344334	-0.301708	-0.455628	0.922056	0.67594	0.490822	0	0	1
Ssa#DW592113	cardiovascular heat shock protein [Homo sapiens]	1.56238	-0.372248	-0.842578	0.120569	1.41087	-0.424051	-0.557068	-0.448863	-0.655901	-0.916019	-0.714604	-0.216701	-0.435166	0.487262	0.346695	0.0288567	0	0	1
Ssa#AM402682	Cathepsin M precursor [Salmo salar]	0.291551	-0.347027	-0.684886	-0.701155	0.88247	-0.582828	0.0890226	0.527478	-0.728786	-1.24821	-0.723534	-0.758626	0.679202	0.703217	0.434062	-0.553939	0	0	1
Ssa#S18855165	C-C motif chemokine 19 precursor [Salmo salar]	-0.388778	0.968384	-1.38023	-2.06642	-3.76899	-0.707184	-0.468415	0.388763	-0.340747	1.39444	0.0967484	0.761438	-1.21882	-1.29464	-1.50179	-1.61086	0	0	1
Ssa#GRASP223672078	C-C motif chemokine 19 precursor [Salmo salar]	0.370773	-0.663811	0.0306905	-1.02413	-1.23348	0.557133	0.113594	-0.275868	-0.38792	1.25755	-0.35845	0.559192	-0.911381	-1.28415	-0.890554	-0.62141	0	0	1
Ssa#S30243296	C-C motif chemokine 19 precursor [Salmo salar]	1.08616	-0.508438	0.104492	-0.767494	-1.1288	0.197559	-0.369509	-0.190113	-0.470911	1.59254	0.13181	0.479443	-0.915596	-0.87114	-0.645278	-0.349261	0	0	1
Ssa#S18890698	CD36 antigen [Oncorhynchus mykiss]	1.01992	-0.667704	0.00223231	-1.28908	1.36226	-1.06844	-1.75013	-0.0995535	-0.00911947	-2.29309	-1.31438	-1.29996	0.699634	0.93099	0.905371	-0.323214	0	0	1
Ssa#GRASP209735233	CDGSH iron sulfur domain-containing protein 1 [Salmo salar]	2.413	-1.54522	-1.61437	-0.718544	0.940891	-1.76418	-1.47122	-1.35057	-1.62548	-1.81263	-1.43752	-1.16529	-0.620182	1.43891	2.18079	0.989913	0	0	1
Ssa#GRASP221221927	Clathrin light chain B [Salmo salar]	0.128725	0.0537716	0.243918	-0.0948739	-0.352233	-0.196293	0.406458	-0.752545	-0.286086	-0.480281	-1.20151	0.0236404	0.167177	0.0131804	0.287382	0.437124	0	0	1
Ssa#S19100148	Coagulation factor IX precursor [Salmo salar]	1.25601	-0.0947013	-0.121203	-0.0303197	-0.0420726	-0.0486031	-0.28093	-0.0766492	-0.330165	-0.499423	-0.245835	-0.331482	-0.0162649	0.386921	0.468842	0.373629	0	0	1
Ssa#S35499883	coiled-coil transcriptional coactivator b [Salmo salar]	2.62368	-0.658504	-0.819734	-0.543772	1.94981	-0.662794	-0.239688	0.518873	-1.07964	-1.04046	-0.554118	-0.672486	0.221358	0.401389	-0.516971	-0.620307	0	0	1
Ssa#GRASP221219847	Complement component C8 gamma chain [Salmo salar]	0.38087	0.538016	0.663373	-0.273441	0.322567	-0.0443681	0.219491	-0.115043	-0.825755	-0.326888	-0.531471		0.265151	-0.058279	-0.310579	0.383011	0	0	1
Ssa#S48375800	creatine kinase-2 [Salmo salar]	0.629251	-0.0250129	-0.287177	-0.10962	1.13593	-0.480496	-0.197279	-0.345415	-0.623857	-0.388128	-0.277162	-0.450891	0.769846	0.849226	0.198782	-0.0728319	0	0	1
Ssa#S19111352	creatine kinase-4 [Salmo salar]	1.37646	-1.0004	-0.540448	-0.344159	0.834396	-0.736318	-0.746615	-0.458336	-0.484412	-0.872177	-0.539844	-0.225791	1.03208	1.43855	0.929553	0.0133816	0	0	1
Ssa#S30235658	Cysteine dioxygenase type 1 [Salmo salar]	-0.589985	-1.30872	-1.03308	-0.195535	1.68209	-1.40363	-0.307339	-0.937004	0.452245	0.799849	0.56627	0.901702	-0.253415	0.45111	0.0845031	-0.866359	0	0	1
Ssa#S31963147	cytochrome P450, family 46 [Homo sapiens]	-0.419126	-0.185107	1.22282	-0.565196	0.0776446	-0.666374	-0.0410125	0.663504	-0.627392	-0.146751	-0.779119	-0.640836	0.44824	0.147923	0.118631	-0.428398	0	0	1
Ssa#DW590610	desmin [Oncorhynchus mykiss]	1.10391	-1.48413	-1.44026	-0.824061	1.10783	-1.29764	-1.25874	-0.862905	-1.11357	-1.34551	-1.17369	-0.773981	-0.336884	2.50988	2.12951	1.36439	0	0	1
Ssa#S48376317	eEF1A2 binding protein-like [Salmo salar]	1.83262	-1.56447	-1.27069	-0.763146	1.3603	-1.50426	-0.960207	-1.06443	-1.39013	-1.34013	-1.19181	-0.954211	0.321416	2.41831	1.44594	0.580901	0	0	1
Ssa#S48371729	eEF1A2 binding protein-like [Salmo salar]	1.71466	-1.4218	-1.26741	-0.711051	1.39688	-1.31486	-0.974112	-0.768488	-1.5016	-1.34429	-1.12474	-0.881859	0.269589	2.34373	1.57641	0.466711	0	0	1
Ssa#S48375450	eEF1A2 binding protein-like [Salmo salar]	1.87548	-1.45569	-1.45219	-0.843496	1.38439	-1.056	-1.06964	-0.61793	-0.925887	-1.09032	-1.31086	-1.05459	0.0429448	2.19759	1.46517	0.424846	0	0	1
Ssa#TC74049	eEF1A2 binding protein-like [Salmo salar]	0.656931	-0.201003	-0.296951	-0.0222773	0.834068	-0.208354	-0.147767	-0.184218	-0.220582	-0.325518	-0.153016		0.0782567	0.911771	0.664911	0.0583797	0	0	1
Ssa#S30293107	Endoplasmic reticulum-Golgi intermediate compartment protein 2 [Salmo salar]	0.223751	0.573853	-1.47015	0.220455	0.587908	-0.130836	0.677441	-0.876924	-1.37165	-1.38332	-0.200502	-0.903473	0.364427	-0.154501	0.675602	-0.380656	0	0	1
Ssa#KSSb2735	enolase 3-2 [Salmo salar]	0.318923	-1.11806	-1.84948	-1.26969	2.1467	-1.48045	-1.39811	-0.71214	-0.770605	-1.77388	-1.5457	-0.810182	1.85569	2.29363	0.859146	-0.959848	0	0	1
Ssa#DT317734	enolase 3-2 [Salmo salar]	0.330224	-0.678192	-0.82404	-0.857242	1.685	-1.10264	-0.751998	-0.513196	-0.78553	-1.18346	-1.11617	-0.188946	1.75013	2.19617	0.549144	-0.342996	0	0	1
Ssa#S35498243	epidermal retinal dehydrogenase 2 [Homo sapiens]	1.90245	-0.252958	-0.217204	-0.170565	0.63601	-0.564079	-0.70276	-0.0400402	-0.287415	-0.623255	-0.215386		0.273853	1.03566	0.784355	-0.0604437	0	0	1
Ssa#GRASP209735157	Fatty acid-binding protein, intestinal [Salmo salar]	2.22978	-1.62896	-1.70487	-0.232167	0.911245	-2.22615	-0.706917	-1.16197	-1.08236	-0.812031	-1.10435	-0.378092	-0.0623008	1.62799	1.01925	0.912005	0	0	1
Ssa#S35538106	Filamin-A [Salmo salar]	2.11662	-1.32072	-1.64967	-0.383269	2.08326	-1.78031	-1.18684	-1.15937	-1.59774	-2.04135	-1.22127	-0.267305	-0.777529	1.72179	0.585083	0.323685	0	0	1
Ssa#S37437536	fructose-1,6-bisphosphatase [Salmo salar]	1.61797	-0.940585	-1.01505	-0.821091	2.08069	-0.88557	-0.670332	-0.515268	-0.966281	-0.977785	-0.608268	-0.456019	0.894588	1.86792	0.870085	-0.170587	0	0	1
Ssa#EL697596	fructose-1,6-bisphosphatase [Salmo salar]	0.993482	-0.500113	-0.316917	-0.387882	1.3426	-0.413593	-0.344111	-0.385265	-0.551231	-0.539031	-0.405529	-0.297297	0.533492	1.14867	0.278563	-0.204841	0	0	1
Ssa#GRASP209731043	Glutathione S-transferase theta-1 [Salmo salar]	0.683775	0.53659	-0.772645	-0.327835	1.21777	-1.74384	-0.229107	-0.372627	-0.52664	-0.877521	-1.12576	-0.389202	0.43264	0.601081	0.704703	-0.573739	0	0	1
Ssa#DV644302	Glyceraldehyde phosphate dehydrogenase	0.43461	-2.15701	-4.05002	-3.36917	2.20537	-3.44054	-2.08952	-1.02054	-2.05049	-3.96835	-3.16478	-1.14073	2.10331	1.98193	0.780321	-1.93758	0	0	1
Ssa#TC99069	Glyceraldehyde-3-phosphate dehydrogenase [Salmo salar]	0.882788	-2.94376	-5.17142	-2.50126	1.88147	-4.40182	-4.80256	-3.79317	-3.40375	-4.94638	-4.29895	-4.12076	-3.08314	2.33761	2.0319	1.45697	0	0	1
Ssa#S47729959	Glyceraldehyde-3-phosphate dehydrogenase [Salmo salar]	0.993811	-2.49807	-5.2624	-2.46975	1.85125	-3.95918	-4.92467	-3.32691	-3.2163	-4.91192	-3.91604	-4.11432	-3.11129	2.10812	2.34367	1.23917	0	0	1
Ssa#GRASP209737953	Glyceraldehyde-3-phosphate dehydrogenase [Salmo salar]	1.42769	-2.4806	-2.89631	-1.95246	2.31621	-3.1092	-2.72055	-2.39529	-3.16441	-2.67918	-2.7474	-2.74394	-2.84574	1.53794	2.03506	1.48337	0	0	1
Ssa#TC84842	GTPase IMAP family member 7 [Salmo salar]	0.37308	0.437541	-0.254393	0.142694	-0.330024	-0.576838	-0.0376982	-0.199677	-0.547177	-0.394234	-0.48613	0.0435634	0.376571	0.425439	0.190113	0.026323	0	0	1
Ssa#STIR26032	heat shock protein 70 [Salmo salar]	0.301763	-0.463731	-1.906	-0.837521	1.02644	-0.931766	-1.19766	-0.0910499	-0.886222	-0.286366	-0.96103	-0.371859	1.46496	1.27438	1.21169	-0.843243	0	0	1
Ssa#S30345407	heat shock protein hsp90 [Oncorhynchus tshawytscha]	1.6564	-0.430829	-0.452813	-0.373292	1.69176	-0.267148	-0.408135	-0.328703	-0.785499	-0.644946	-0.42273		0.208348	1.20461	0.176072	0.0321586	0	0	1
Ssa#S35500881	Heterogeneous nuclear ribonucleoproteins A2/B1 [Salmo salar]	-0.200316	-0.243676	-0.299985	-0.402872	-0.412173	-0.0741769	-0.126124	-0.288709	0.0951958	1.28482	-0.00957225	0.346276	-0.937193	-0.544906	-0.082826	-0.37062	0	0	1
Ssa#CV428794	isocitrate dehydrogenase 2-2 (NADP+), mitochondrial [Salmo salar]	1.2017	-0.417433	0.0815183	-0.645326	0.729787	-1.53067	-0.176563	-0.571716	-0.6229	-0.381121	-1.16492	0.0968081	0.208207	0.866762	0.785997	-0.212412	0	0	1
Ssa#TC113012	jagged 1b [Danio rerio]	0.735634	-0.705066	-0.538034	-0.684038	1.64401	-0.615549	-0.436996	-0.538574	-0.589999	-0.773781	-0.677937		0.90519	1.56155	0.224276	-0.0647603	0	0	1
Ssa#S35526053	kelch domain containing 6 [Homo sapiens]	1.51127	-0.231674	-0.466178	-0.211989	0.660697	-0.129347	-0.285343	-0.160766	-0.433452	-0.221823	-0.287357		0.171938	1.00673	0.516181	0.152742	0	0	1
Ssa#S35517985	kelch domain containing 6 [Homo sapiens]	1.98357	-0.0741488	-0.170671	-0.229293	0.304383	-0.481991	-0.118888	-0.0295306	-0.465935	-0.501313	-0.554729		0.200569	0.588719	0.100619	-0.141345	0	0	1
Ssa#S35523722	Kelch-like protein 13 [Salmo salar]	2.21326	-0.778532	-0.866136	-0.511767	0.794007	-0.704046	-0.654981	-0.463428	-0.811759	-0.734451	-0.519661	-0.357974	0.220131	1.36907	1.10704	0.26204	0	0	1
Ssa#S35509606	Keratin 12 [Oncorhynchus mykiss]	0.100206	-0.775951	0.0442517	0.44884	0.757405	0.376866	0.557353	-1.05248	-0.591964	-0.774581	-1.18552	-0.673574	-0.647416	0.209152	-0.24486	0.59821	0	0	1
Ssa#S35508576	lactate dehydrogenase A4 [Salmo salar]	0.638836	-1.01158	-1.06371	-0.909992	1.48796	-0.913211	-0.749174	-0.615527	-0.844369	-0.98933	-1.0533		1.80819	2.06924	0.43918	-0.378902	0	0	1
Ssa#S35529498	LIM domain-binding protein 3 [Salmo salar]	1.80952	-1.38264	-2.21371	-0.742764	1.67752	-1.52128	-1.97797	-1.20751	-1.11647	-1.63381	-1.25978	-1.52763	-0.320114	1.22623	1.07154	0.316028	0	0	1
Ssa#S18841186	LOC394070 protein-like [Salmo salar]	2.31288	-0.373802	-0.704751	-0.285535	0.948988	-0.543882	-0.50733	-0.209758	-0.791337	-0.57694	-0.63288	-0.221603	-0.17431	1.37785	0.57509	0.000208627	0	0	1
Ssa#S35548027	lymphocyte G0/G1 switch protein 2 [Salmo salar]	0.848405	-0.663092	-0.0213231	-3.57878	0.953159	-4.44545	-2.5034	-0.161287	-0.199254	-4.93375	-3.57844	-2.45259	1.22658	1.20318	0.913249	-1.37019	0	0	1
Ssa#S47728450	lymphocyte G0/G1 switch protein 2 [Salmo salar]	0.898449	-0.614844	-0.0955457	-3.40121	1.06734	-4.48727	-2.71688	-0.00667921	-0.0527567	-5.12427	-3.54035	-2.38413	0.889583	1.26161	1.00259	-1.31039	0	0	1
Ssa#TC78549	lymphocyte G0/G1 switch protein 2 [Salmo salar]	0.586215	-0.839806	-0.307096	-2.66264	1.11756	-2.77079	-2.56653	-0.291628	0.0851221	-3.54436	-2.24427	-1.96448	1.05009	1.08349	1.10366	-1.09886	0	0	1
Ssa#S35562391	lymphocyte G0/G1 switch protein 2 [Salmo salar]	0.336562	-1.01094	-0.280019	-1.70032	1.72828	-2.2333	-2.01544	-0.999448	-0.01493	-2.56926	-2.20823	-1.86061	1.33074	0.947952	1.77728	-1.12022	0	0	1
Ssa#S35520373	muscle glycogen phosphorylase [Salmo salar]	0.969131	-1.38031	-2.38493	-1.26042	1.95149	-1.48406	-1.3853	-0.413626	-1.48805	-2.03259	-1.62597	-0.850851	1.82623	1.42391	1.26404	-0.449989	0	0	1
Ssa#TC109355	muscle glycogen phosphorylase [Salmo salar]	0.918666	-0.539436	0.199357	-0.64583	1.4955	-0.729235	-0.198953	-0.525072	-0.801081	-1.01965	-0.90453	-0.114404	0.759013	1.54741	0.240289	-0.134573	0	0	1
Ssa#TC106458	muscle glycogen phosphorylase [Salmo salar]	0.274557	-0.0837814	-0.265091		1.19166	-0.116839	-0.148801	-0.0315247	-0.23562	-0.303615	-0.108415		0.582107	1.08719	0.345552	0.362884	0	0	1
Ssa#S35505038	myomesin 2 [Salmo salar]	1.99809	-1.80033	-1.68416	-0.53333	-0.501907	-1.23988	-1.65329	-1.52676	-1.71637	-1.37278	-0.861276	-1.81429	-1.58791	2.12432	2.41703	1.24427	0	0	1
Ssa#S37961119	myosin heavy chain [Oncorhynchus keta]	-1.17746	-2.42665	-4.18319	-3.84597	2.92288	-3.67563	-3.67099	-1.56749	-3.82864	-4.5369	-4.13756	-3.35218	-0.456436	2.25893	0.000803467	-2.97826	0	0	1
Ssa#S35574650	myosin heavy chain [Oncorhynchus mykiss]	2.3001	-5.48728	-4.65896	-0.606039	0.263435	-4.45722	-4.42732	-4.63483	-2.94833	-3.8123	-3.8563	-4.24826	-2.5993	2.02029	2.03212	1.08034	0	0	1
Ssa#S48368989	Myosin light chain 3, skeletal muscle isoform [Salmo salar]	1.86803	-2.88653	-3.92024	-2.60583	1.62063	-3.55819	-1.60719	-1.66812	-1.8888	-3.39531	-3.30309	-1.21279	1.33921	2.2262	1.07893	0.666202	0	0	1
Ssa#GRASP209730363	Myozenin-2 [Salmo salar]	1.93017	-1.14738	-1.11094	-0.711787	1.52724	-1.37511	-1.04821	-0.796044	-1.41175	-1.32448	-1.03124		-0.172598	1.91919	1.71403	0.55235	0	0	1
Ssa#S35500752	NADP transhydrogenase, mitochondrial precursor [Salmo salar]	1.08245	0.254277	-0.0557159	0.169757	0.229565	-1.11686	0.0603717	-0.258124	-0.594029	-0.572707	-1.37394	-0.631997	-0.36919	0.541335	0.812164	0.00300328	0	0	1
Ssa#S35527640	NADP transhydrogenase, mitochondrial precursor [Salmo salar]	0.947246	0.414808	-0.105115	-0.269457	0.180588	-0.616496	-0.105671	-0.331702	-0.396884	-0.733162	-0.880048	-0.802985	-0.42612	0.524217	0.893465	0.25313	0	0	1
Ssa#S35496528	nebulin-like [Salmo salar]	1.86717	-1.33549	-1.76314	-0.242206	1.90675	-1.53351	-1.32439	-1.11523	-1.5532	-1.74072	-1.44658	-1.24546	-1.73128	1.80908	1.58538	0.869938	0	0	1
Ssa#GRASP221220629	Nicotinamide N-methyltransferase [Salmo salar]	0.882282	0.356061	-0.53906	-0.258903	0.209599	0.0538446	0.0810689	-0.103071	-1.82667	-0.81678	-0.368722	-0.7229	-0.498978	-0.118057	0.0654866	0.483474	0	0	1
Ssa#AM083899	phosphoglucomutase 1 [Salmo salar]	0.730372	-0.108757	-0.358373	-0.440087	0.964149	-1.14806	-0.143153	-0.433174	-0.286912	-0.740796	-1.42788	-0.30767	0.962547	0.896193	0.533373	-0.599523	0	0	1
Ssa#TC109000	phosphoglucomutase 1 [Salmo salar]	0.616831	-0.30863	-0.285651	-0.425628	0.800843	-0.917584	-0.213166	-0.357863	-0.237168	-0.89237	-0.991171	-0.0941672	0.795744	0.847655	0.342949	-0.339214	0	0	1
Ssa#S30269916	phosphoglucomutase 1 [Salmo salar]	0.387016	-0.0415311	-0.0220023	-0.194287	0.461395	-0.33318	-0.136808	-0.225942	-0.174658	-0.333433	-0.287299	-0.497535	0.608523	0.606197	0.119925	-0.121413	0	0	1
Ssa#EG815234	poly A binding protein, cytoplasmic 4 [Homo sapiens]	1.60336	-0.738741	-0.510155	-0.514402	0.834558	-0.492106	-0.882709	-0.469856	-1.22571	-0.951663	-0.858949	-0.715273	0.130168	1.17317	1.34049	0.601023	0	0	1
Ssa#TC80658	poly A binding protein, cytoplasmic 4 [Homo sapiens]	1.48364	-0.856317	-0.442351	-0.627749	0.764682	-0.401099	-0.757336	-0.508124	-1.3796	-0.945449	-0.745122	-0.611659	0.238914	1.14958	1.19271	0.53877	0	0	1
Ssa#STIR43102	protein phosphatase 1, regulatory (inhibitor) subunit 1b-like [Salmo salar]	0.54183	-0.764868	0.010608	-0.445199	0.34018	0.46305	-0.116229	0.725533	-0.196371	-0.475668	-0.36815	-0.634808	0.672818	0.339839	0.448242	-0.209908	0	0	1
Ssa#S35531339	Protein-lysine 6-oxidase [Salmo salar]	-0.0551934	-0.921329	-0.263295	-0.036165	1.3151	-0.39695	0.0023907	0.57224	0.913509	0.120427	0.530498	0.136376	-1.0151	-0.47803	-0.200942	-0.64579	0	0	1
Ssa#GRASP221221093	Retinoid-binding protein 7 [Salmo salar]	0.774869	-0.513064	-0.0322907	-1.53464	1.70157	-1.58564	-1.6052	0.299716	-0.0661641	-1.7701	-1.58344	-1.27218	0.453617	0.952173	0.87991	0.23903	0	0	1
Ssa#S48413027	RYK receptor-like tyrosine kinase isoform 2 [Homo sapiens]	-0.0782547	-0.29616	0.00330451	0.00727751	-0.127909	0.961496	-0.051617	0.219267	0.105239	0.892909	1.07874		-0.177649	-0.104752	-0.0504279	0.193903	0	0	1
Ssa#GRASP223648613	Serine/threonine-protein kinase Sgk2 [Salmo salar]	0.497535	0.486057	0.0191304	-0.18088	0.387633	-0.414799	-0.593257	0.254127	0.29341	-1.41372	-0.903971	-1.42037	0.966527	-0.0445201	0.466364	-0.0740482	0	0	1
Ssa#S32007131	sex hormone-binding globulin beta [Oncorhynchus tshawytscha]	0.311751	0.384398	-0.421307	-0.483665	0.553804	-0.365526	0.0701001	-0.470548	-0.12019	-0.93704	-0.575141		0.666552	0.410417	0.303332	-0.278724	0	0	1
Ssa#DY740655	SH3-domain GRB2-like 1 [Homo sapiens]	-0.245283	-0.281851	-0.140836	-0.14393	0.0120133	0.97954	-0.173358	0.0251191	0.323536	0.880981	1.47597		0.0342756	0.00611288	-0.0522067	0.2222	0	0	1
Ssa#EG879312	Signal recognition particle receptor subunit beta [Salmo salar]	0.144247	0.459907	0.646377	-0.388925	-0.373912	0.0174525	0.297281	-0.255319	0.797668	-0.15082	0.56928	0.243916	-0.514019	-0.328886	-0.146208	0.0201285	0	0	1
Omy#S34313960	similar to zona pellucida glycoprotein ZPB [Danio rerio]	-0.0964477	-0.280749	-0.37837	-0.0434753	-0.815718	0.0324891	-0.206584	0.275984	0.28199	0.790451	-0.0221525	0.877763	0.0168912	-0.532067	-0.0713879	-0.126082	0	0	1
Ssa#S35139299	slow myosin light chain 1 [Salmo salar]	2.35897	-3.43836	-3.1307	-0.668581	-0.737232	-3.05711	-2.7961	-2.78437	-2.9491	-3.12019	-2.4645	-1.73682	-2.7807	1.98553	1.98657	1.71733	0	0	1
Ssa#S32007482	solute carrier family 25 member 3 [Salmo salar]	1.02753	0.408992	-0.0295123	0.0625149	-0.214396	0.0235912	-0.193911	0.345186	-0.50667	-0.516616	-0.674233	-0.551521	-0.500137	0.285783	0.486618	0.106163	0	0	1
Ssa#S18849517	solute carrier family 25-2 [Salmo salar]	0.741676	-1.53552	-3.18931	-2.46443	2.62195	-2.53568	-2.32708	-1.57623	-2.33191	-2.62367	-2.19495	-1.37966	0.613995	1.67057	0.423423	-0.832719	0	0	1
Ssa#S37959057	T cell receptor alpha [Salmo salar]	-0.0894692	-0.174953	-0.134313	-0.0523806	-0.0512652	0.787505	0.044282	0.140615	0.111914	0.761856	0.859784		-0.101153	-0.0175883	-0.291276	0.109528	0	0	1
Ssa#S35528169	taxilin beta muscle-derived protein 77-like [Salmo salar]	2.63666	-2.02091	-1.038	-0.910538	0.691828	-1.95836	-1.1332	-0.5279	-1.72478	-1.44487	-1.58076	-0.554873	-0.376335	1.87639	1.09028	0.273666	0	0	1
Ssa#S24182403	taxilin beta-like [Salmo salar]	1.24881	-0.644086	-0.473839	-0.433602	0.779666	-0.449953	-0.363311	-0.0110618	-0.516122	-0.543508	-0.544162		0.0591739	1.38692	0.52341	-0.0795631	0	0	1
Ssa#S35491585	thioredoxin interacting protein [Danio rerio]	2.15354	0.330138	-0.637594	-0.590518	0.734781	-0.689789	-0.445466	-0.519584	-0.999499	-0.934328	-0.616339		-0.368813	1.19568	0.710606	0.216478	0	0	1
Ssa#TC110242	Titin	0.445291	-0.353336	-0.219438	-0.104583	0.449622	-0.340318	-0.277464	-0.30671	-0.336062	-0.281363	-0.254755		0.11261	1.24525	0.35914	0.267577	0	0	1
Ssa#S35487166	Titin	0.367349	-0.390996	-0.380324	-0.232235	0.805045	-0.322463	-0.217592	-0.222678	-0.270485	-0.137936	-0.230873		0.554682	1.06224	0.304898	0.11018	0	0	1
Ssa#S35500043	titin isoform N2-A [Homo sapiens]	1.44555	-0.504409	-0.643335	-0.223371	0.895592	-0.387595	-0.461937	-0.282007	-0.332852	-0.468518	-0.414047	-0.576381	0.0926961	1.71375	0.857922	0.490741	0	0	1
Ssa#EG809165	titin isoform N2-A [Homo sapiens]	0.942013	0.0186821	-0.230572	0.141849	0.743878	-0.110042	-0.413643	0.0708232	-0.225564	-0.243337	0.0257565	-0.456611	-0.0577194	0.704955	0.591266	0.980756	0	0	1
Ssa#TC106365	titin isoform N2-A [Homo sapiens]	0.764864	-0.350639	-0.241828	-0.0267868	0.814031	-0.330703	-0.132072	-0.106614	-0.344083	-0.225939	-0.194235	-0.143923	0.0221854	1.08997	0.305981	0.212895	0	0	1
Ssa#S48369549	titin isoform N2-B [Homo sapiens]	1.45093	-2.81548	-3.46374	-1.64035	1.69233	-3.18744	-2.51414	-1.87685	-1.5788	-2.51782	-1.88033	-1.9371	0.296694	2.2832	1.52153	0.83586	0	0	1
Ssa#S35509422	titin isoform N2-B [Homo sapiens]	1.66139	-2.03162	-2.62795	-1.34951	1.93128	-1.93088	-1.86341	-1.12344	-1.62946	-2.18901	-1.37079	-1.58235	-0.26091	2.34629	1.60278	0.729264	0	0	1
Ssa#EH033769	titin isoform N2-B [Homo sapiens]	1.62071	-1.56477	-1.3124	-0.624502	1.35819	-1.38765	-1.16034	-0.59713	-1.46638	-1.36921	-1.46453	-0.603997	0.275208	2.22944	1.5763	0.439392	0	0	1
Ssa#S35521038	titin isoform N2-B [Homo sapiens]	1.63628	-1.06325	-1.18341	-0.507663	1.47681	-0.99105	-0.708984	-0.698613	-1.00038	-1.17553	-0.86187	-0.907592	0.482846	2.51795	1.22914	0.588816	0	0	1
Ssa#TC103302	titin isoform N2-B [Homo sapiens]	1.78165	-1.01638	-0.862993	-0.595675	1.47895	-0.90734	-0.524386	-0.681235	-0.733981	-0.917166	-0.752851	-0.83258	0.867231	2.22894	1.0641	0.352115	0	0	1
Ssa#TC71106	titin isoform N2-B [Homo sapiens]	1.57919	-0.937254	-0.906672	-0.745344	1.67716	-0.89594	-0.625449	-0.441863	-0.809551	-0.735142	-0.54526	-0.555598	0.160012	2.24999	1.08207	0.794838	0	0	1
Ssa#EH033302	titin isoform N2-B [Homo sapiens]	1.36694	-0.586182	-0.460125	-0.500671	1.05344	-0.54894	-0.33045	-0.54297	-0.841251	-0.582065	-0.646968		0.137249	2.07944	0.817464	0.432528	0	0	1
Ssa#EH033686	titin isoform N2-B [Homo sapiens]	1.20242	-0.752144	-0.504999	-0.328958	1.21711	-0.639007	-0.425526	-0.255176	-0.732755	-0.657285	-0.613513		0.305835	1.75328	0.882097	0.424981	0	0	1
Ssa#S35517160	titin isoform N2-B [Homo sapiens]	1.3224	-0.589741	-0.545905	-0.382949	1.51156	-0.552493	-0.540761	-0.513459	-0.70476	-0.459122	-0.511456		0.101826	1.88488	0.852269	0.195774	0	0	1
Ssa#EH033356	titin isoform N2-B [Homo sapiens]	1.19054	-0.560835	-0.474281	-0.286677	1.19954	-0.624755	-0.260547	-0.161548	-0.673884	-0.521138	-0.35243		0.0444401	1.61142	0.866448	0.0782781	0	0	1
Ssa#S48374501	titin isoform N2-B [Homo sapiens]	1.03803	-0.462417	-0.326131	-0.417005	0.930168	-0.295814	-0.136958	-0.217343	-0.476265	-0.529626	-0.359345		0.453469	1.1579	0.609524	0.419122	0	0	1
Ssa#S35531105	titin isoform N2-B [Homo sapiens]	1.1573	-0.554444	-0.309844	-0.468909	1.13386	-0.467549	-0.216307	-0.273764	-0.415738	-0.538559	-0.370025		0.160397	1.56014	0.392181	0.534432	0	0	1
Ssa#S48375686	titin isoform N2-B [Homo sapiens]	1.06825	-0.413507	-0.449811	-0.244065	1.09981	-0.361998	-0.217437	-0.0870936	-0.460894	-0.115323	-0.315713		0.182209	1.31478	0.676674	0.540771	0	0	1
Ssa#S35531104	titin isoform N2-B [Homo sapiens]	1.11497	-0.512039	-0.351121	-0.320965	1.17654	-0.123433	-0.42453	-0.218315	-0.374003	-0.409146	-0.192076		0.0220687	1.33823	0.578954	0.500827	0	0	1
Ssa#S35499461	titin isoform N2-B [Homo sapiens]	0.767737	-0.542649	-0.0860927	-0.268637	1.25179	-0.042178	-0.164685	-0.298458	-0.321468	-0.202386	-0.0262644	-0.138308	0.228453	1.11294	0.452604	0.672176	0	0	1
Ssa#S48369640	titin isoform N2-B [Homo sapiens]	0.652439	-0.0485435	-0.352403	-0.251282	0.865258	-0.131109	-0.114659	-0.102834	-0.426346	-0.291173	-0.179418		0.172821	1.0852	0.477971	0.161487	0	0	1
Ssa#EG870563	titin isoform N2-B [Homo sapiens]	0.634176	-0.159422	-0.409797	-0.141158	0.885111	-0.135538	-0.334909	-0.116578	-0.174101	-0.294013	-0.159748	-0.31991	-0.0309449	1.19546	0.555996	0.165874	0	0	1
Ssa#EL698434	Triosephosphate isomerase [Salmo salar]	0.511088	0.671769	0.187369	-0.94208	1.0679	-1.0845	-0.11281	-0.330553	-1.01929	-0.64836	-1.05945	-0.435475	0.377157	1.0602	-0.0241345	-0.629592	0	0	1
Ssa#S35670869	tropomodulin 4 [Salmo salar]	0.572977	-0.101751	-0.203966	-0.111855	0.292014	-0.196302	0.004726	-0.167149	-0.0898704	-0.236096	-0.116171		0.565526	0.748973	0.534947	-0.013871	0	0	1
Ssa#GRASP209154087	Tropomyosin-1 alpha chain [Salmo salar]	1.17069	-2.35703	-4.29551	-1.4617	2.05473	-3.57829	-4.17833	-2.60873	-2.74953	-4.22562	-3.66635	-3.74079	-2.69019	2.21824	1.72728	0.849203	0	0	1
Ssa#GRASP209732063	Troponin C, slow skeletal and cardiac muscles [Salmo salar]	2.08971	-4.28768	-3.90665	-1.16867	0.0928116	-3.83306	-4.11575	-3.39636	-3.26811	-4.02556	-3.20238	-3.0932	-2.70241	2.21618	2.27933	1.45369	0	0	1
Ssa#S47727361	Troponin I, slow skeletal muscle [Salmo salar]	1.60472	-2.43033	-0.0735454	-0.285027	0.788676	-1.48874	-0.299243	-1.54787	-1.80511	-2.64101	-2.06925		0.0115127	1.36998	1.63348	0.537504	0	0	1
Ssa#GRASP209735995	Troponin I, slow skeletal muscle [Salmo salar]	1.72324	-2.26181	-0.37476	-0.132422	0.894641	-1.47513	-0.46514	-1.56632	-1.84639	-2.19272	-1.83073	-2.26625	-0.0146348	1.36941	1.8206	0.370902	0	0	1
Ssa#TC82460	tubulin tyrosine ligase-like family member 6a [Salmo salar] TC1 transposase-like	-0.280262	0.764306	-0.623044	-0.798481	-1.70681	0.212664	-0.0749174	-1.17045	-0.0280761	1.07754	0.670367	0.510993	-0.600664	-0.535621	-0.809796	-0.317848	0	0	1
Ssa#ES325466	Unknown	1.53165	-0.882983	-0.639284	-0.173163	1.44659	-0.787331	-0.466592	-0.441776	-0.615531	-0.458723	-0.610093	-0.206012	-0.211962	2.26993	0.714564	0.654257	0	0	1
Ssa#KSS3184	Unknown	0.26827	0.219053	0.159203	0.820928	0.151829	-0.199082	0.0171348	0.30486	-0.253723	-0.543364	-1.28774	-0.676739	0.167515	-0.32332	0.0723126	-0.0222287	0	0	1
Ssa#KSS5191	Unknown	-0.0459223	-1.3856	0.337607	0.220743	0.521835	-0.462838	0.108119	0.221413	-0.120339	-0.0646787	-0.579517	-0.151666	0.849031	0.530572	0.129936	0.0508479	0	0	1
Ssa#GRASP209155229	UTP--glucose-1-phosphate uridylyltransferase [Salmo salar]	0.595106	-0.384347	-0.895803	-0.123442	1.47259	-0.174665	-0.185447	-0.454434	-0.365393	-0.0783896	-0.346251	-0.485546	0.302989	0.429578	0.634691	0.0141496	0	0	1
Ssa#AM402694	Very long-chain acyl-CoA synthetase [Salmo salar]	0.727337	-0.822714	0.205602	-1.46211	0.800185	-1.45265	-1.24445	-0.202112	0.447414	-1.36855	-1.1753	-1.16391	0.479372	1.08261	0.59349	-0.25813	0	0	1
Ssa#S30289312	Very long-chain acyl-CoA synthetase [Salmo salar]	0.69214	-0.394494	0.220944	-0.977761	1.0191	-0.999009	-0.705219	-0.242766	-0.129002	-1.22124	-0.483255	-0.572606	0.350473	1.06164	0.63168	-0.30126	0	0	1
